# Supplementary material for: Evaluating In-Hospital Arrhythmias in Critically Ill Acute Kidney Injury Patients: Predictive Models, Mortality Risks, and the Efficacy of Antiarrhythmic Drugs
Source: J Clin Med. 2025 Jun 26;14(13):4552. doi: 10.3390/jcm14134552 (PMC12249616; doi:10.3390/jcm14134552)
Supplement: Supplementary file 1 [file jcm-14-04552-s001.zip]

Archive with 12 entries (12 files):
- Supplementary Data.pdf
- Supplementary Table S1.pdf
- Supplementary Table S10 - metoprolol PSM data.xlsx
- Supplementary Table S11.xlsx
- Supplementary Table S2.xlsx
- Supplementary Table S3 - atrial fibrillation.xlsx
- Supplementary Table S4 - atrial flutter.xlsx
- Supplementary Table S5 - AV block.xlsx
- Supplementary Table S6 - sinus tachycardia.xlsx
- Supplementary Table S7 - sinus bradycardia.xlsx
- Supplementary Table S8 - amiodarone PSM data.xlsx
- Supplementary Table S9 - digoxin PSM data.xlsx
