# Supplementary material for: Evaluating In-Hospital Arrhythmias in Critically Ill Acute Kidney Injury Patients: Predictive Models, Mortality Risks, and the Efficacy of Antiarrhythmic Drugs
Source: J Clin Med. 2025 Jun 26;14(13):4552. doi: 10.3390/jcm14134552 (PMC12249616; doi:10.3390/jcm14134552)
Supplement: Supplementary file 1 [file jcm-14-04552-s001.zip › Supplementary Table S10 - metoprolol PSM data.xlsx]

## Sheet: Sheet1
metoprolol	before PSM					after PSM
	metoprolol= 0（n=11443）	metoprolol = 1(n=2592)	P	SMD		metoprolol= 0（n=2592）	metoprolol = 1(n=2592)	P	SMD
In-hospital death(%)	1052 (9.193%)	171 (6.597%)	<0.01	0.096		188 (7.375%)	171 (6.709%)	0.381	0.026
Age (years)	66.198 ± 16.061	70.355 ± 14.099	<0.01	0.275		70.403 ± 14.544	70.326 ± 14.134	0.849	0.005
Los(days(median [IQR]))	2.277 [1.296, 4.379]	2.792 [1.448, 5.286]	<0.01	0.137		2.982 [1.633, 5.904]	2.789 [1.448, 5.292]	<0.01	0.023
Gender,male (%)	4844 (42.332%)	965 (37.230%)	<0.01	0.104		971 (38.093%)	952 (37.348%)	0.603	0.015
comorbidities
cerebral infarction(%)	915 (7.996%)	284 (10.957%)	<0.01	0.101		276 (10.828%)	278 (10.906%)	0.964	0.003
CKD(%)	3573 (31.224%)	933 (35.995%)	<0.01	0.101		929 (36.446%)	917 (35.975%)	0.749	0.01
diabetes(%)	2385 (20.842%)	580 (22.377%)	0.089	0.037		564 (22.126%)	573 (22.479%)	0.788	0.008
heart failure(%)	4062 (35.498%)	1251 (48.264%)	<0.01	0.261		1187 (46.567%)	1224 (48.019%)	0.313	0.029
hypertension(%)	5115 (44.700%)	1131 (43.634%)	0.335	0.021		1115 (43.743%)	1112 (43.625%)	0.955	0.002
Infarct circulation(%)	1551 (13.554%)	586 (22.608%)	<0.01	0.237		535 (20.989%)	570 (22.362%)	0.248	0.033
pancreatitis(%)	357 (3.120%)	84 (3.241%)	0.798	0.007		83 (3.256%)	84 (3.295%)	1	0.002
medication usage
antibiotic usage(%)	7992 (69.842%)	1948 (75.154%)	<0.01	0.119		1886 (73.990%)	1911 (74.971%)	0.441	0.022
blood products(%)	3802 (33.226%)	927 (35.764%)	0.014	0.053		908 (35.622%)	907 (35.583%)	1	0.001
colloids(%)	2129 (18.605%)	640 (24.691%)	<0.01	0.148		599 (23.499%)	614 (24.088%)	0.645	0.014
crystalloids(%)	6126 (53.535%)	1413 (54.514%)	0.378	0.02		1338 (52.491%)	1386 (54.374%)	0.187	0.038
furosemide(%)	5770 (50.424%)	2083 (80.363%)	<0.01	0.663		2093 (82.111%)	2041 (80.071%)	0.068	0.052
insulin(%)	4072 (35.585%)	1494 (57.639%)	<0.01	0.453		1496 (58.690%)	1462 (57.356%)	0.349	0.027
nitroglycerin(%)	1956 (17.093%)	998 (38.503%)	<0.01	0.492		936 (36.720%)	961 (37.701%)	0.487	0.02
pressor(%)	3034 (26.514%)	1017 (39.236%)	<0.01	0.273		1034 (40.565%)	1000 (39.231%)	0.345	0.027
anticoagulant(%)	7982 (69.754%)	2497 (96.335%)	<0.01	0.757		2501 (98.117%)	2454 (96.273%)	<0.01	0.112
sodiumbicarbonate(%)	1421 (12.418%)	411 (15.856%)	<0.01	0.099		391 (15.339%)	409 (16.046%)	0.513	0.019
laboratory examinations
WBC_valuenum(K/mcL(median [IQR]))	10.600 [7.400, 14.900]	11.600 [8.200, 16.000]	<0.01	0.074		11.100 [7.900, 15.700]	11.500 [8.200, 16.000]	0.026	0.01
WBC_max(K/mcL(median [IQR]))	11.600 [8.200, 16.300]	12.900 [9.100, 18.300]	<0.01	0.104		12.400 [8.700, 17.500]	12.900 [9.100, 18.200]	0.012	0.011
WBC_min(K/mcL(median [IQR]))	9.600 [6.800, 13.400]	10.300 [7.500, 14.000]	<0.01	0.069		10.000 [7.100, 13.900]	10.300 [7.400, 14.000]	0.092	0.001
AG_valuenum(mEq/L(median [IQR]))	15.000 [12.000, 17.000]	14.500 [12.000, 17.000]	0.575	0.029		15.000 [12.000, 17.000]	15.000 [12.000, 17.000]	0.157	0.014
AG_max(mEq/L(median [IQR]))	16.000 [13.000, 18.000]	16.000 [13.000, 19.000]	<0.01	0.058		16.000 [14.000, 19.000]	16.000 [14.000, 19.000]	0.492	0.006
AG_min(mEq/L(median [IQR]))	13.802 ± 3.621	13.807 ± 3.689	0.949	0.001		13.892 ± 3.549	13.836 ± 3.693	0.58	0.015
BUN_valuenum(mg/dL(median [IQR]))	27.000 [18.000, 44.000]	30.000 [21.000, 46.000]	<0.01	0.082		30.000 [21.000, 46.000]	30.000 [21.000, 46.000]	0.718	0.012
BUN_max(mg/dL(median [IQR]))	29.000 [19.000, 46.000]	32.000 [23.000, 48.000]	<0.01	0.087		32.000 [23.000, 49.000]	32.000 [23.000, 49.000]	0.682	0.013
BUN_min(mg/dL(median [IQR]))	26.000 [17.000, 41.000]	28.000 [19.000, 43.250]	<0.01	0.085		28.000 [20.000, 44.000]	28.000 [19.000, 44.000]	0.646	0.015
chloride_valuenum(mEq/L(median [IQR]))	104.004 ± 7.030	104.491 ± 6.743	<0.01	0.071		104.556 ± 6.881	104.452 ± 6.772	0.588	0.015
chloride_max(mEq/L(median [IQR]))	106.000 [101.000, 110.000]	106.000 [102.000, 110.000]	<0.01	0.013		106.000 [102.000, 110.000]	106.000 [102.000, 110.000]	0.472	0
chloride_min(mEq/L(median [IQR]))	102.499 ± 7.015	102.769 ± 6.608	0.064	0.04		102.828 ± 6.761	102.740 ± 6.637	0.637	0.013
creatinine_valuenum(mg/dL(median [IQR]))	1.300 [1.000, 2.000]	1.500 [1.100, 2.025]	<0.01	0.027		1.500 [1.100, 2.100]	1.500 [1.100, 2.100]	0.269	0.016
creatinine_max(mg/dL(median [IQR]))	1.400 [1.000, 2.100]	1.600 [1.200, 2.300]	<0.01	0.03		1.600 [1.200, 2.300]	1.600 [1.200, 2.300]	0.431	0.012
creatinine_min(mg/dL(median [IQR]))	1.300 [0.900, 1.800]	1.400 [1.000, 1.900]	<0.01	0.019		1.400 [1.000, 2.000]	1.400 [1.000, 1.900]	0.397	0.014
glucose_valuenum(mg/dL(median [IQR]))	127.000 [103.000, 163.000]	132.000 [107.000, 170.000]	<0.01	0.013		130.000 [106.000, 170.000]	132.000 [107.000, 170.000]	0.225	0.013
glucose_max(mg/dL(median [IQR]))	148.000 [116.000, 198.000]	159.000 [125.000, 209.000]	<0.01	0.003		158.000 [123.000, 210.000]	159.000 [125.000, 208.000]	0.377	0.012
glucose_min(mg/dL(median [IQR]))	111.000 [93.000, 137.000]	111.000 [93.000, 135.000]	0.38	0.034		110.000 [93.000, 137.000]	111.000 [93.000, 135.000]	0.961	0.019
hemoglobin_valuenum(g/dL(median [IQR]))	10.000 [8.600, 11.600]	10.000 [8.700, 11.600]	0.174	0.013		10.269 ± 2.171	10.276 ± 2.094	0.911	0.003
hemoglobin_max(g/dL(median [IQR]))	10.500 [9.100, 11.900]	10.700 [9.400, 12.200]	<0.01	0.01		10.600 [9.300, 12.100]	10.700 [9.400, 12.200]	0.234	0.016
hemoglobin_min(g/dL(median [IQR]))	9.751 ± 2.148	9.690 ± 2.201	0.202	0.028		9.742 ± 2.223	9.706 ± 2.198	0.56	0.016
INR_valuenum(median [IQR])	1.300 [1.200, 1.600]	1.300 [1.200, 1.600]	0.04	0.039		1.300 [1.200, 1.600]	1.300 [1.200, 1.600]	0.394	0.022
INR_max(median [IQR])	1.400 [1.200, 1.700]	1.400 [1.200, 1.700]	<0.01	0.05		1.400 [1.200, 1.700]	1.400 [1.200, 1.700]	0.072	0.028
INR_min(median [IQR])	1.300 [1.100, 1.500]	1.300 [1.100, 1.500]	0.758	0.002		1.300 [1.100, 1.500]	1.300 [1.100, 1.500]	0.572	0.021
pH_valuenum(units(median [IQR]))	7.366 ± 0.079	7.363 ± 0.078	0.058	0.041		7.370 [7.320, 7.420]	7.370 [7.320, 7.410]	0.97	0.02
pH_max(units(median [IQR]))	7.396 ± 0.068	7.402 ± 0.065	<0.01	0.094		7.399 ± 0.067	7.402 ± 0.065	0.211	0.035
pH_min(units(median [IQR]))	7.350 [7.290, 7.400]	7.330 [7.270, 7.390]	<0.01	0.171		7.340 [7.270, 7.390]	7.330 [7.270, 7.390]	0.595	0.004
PLT_valuenum(K/uL(median [IQR]))	185.000 [128.000, 253.000]	179.000 [128.000, 243.000]	0.05	0.023		180.000 [128.000, 245.000]	180.000 [128.000, 244.000]	0.785	0.001
PLT_max(K/uL(median [IQR]))	192.000 [136.000, 260.000]	189.000 [141.000, 251.000]	0.528	0.003		190.000 [140.000, 257.000]	190.000 [142.000, 252.000]	0.977	0
PLT_min(K/uL(median [IQR]))	172.000 [117.000, 238.000]	165.000 [113.000, 226.000]	<0.01	0.014		166.000 [115.000, 229.000]	165.000 [114.000, 227.000]	0.543	0.008
potassium_valuenum(mEq/L(median [IQR]))	4.200 [3.800, 4.700]	4.300 [3.800, 4.800]	<0.01	0.109		4.377 ± 0.846	4.384 ± 0.813	0.756	0.009
potassium_max(mEq/L(median [IQR]))	4.400 [4.000, 5.000]	4.600 [4.100, 5.200]	<0.01	0.027		4.500 [4.100, 5.200]	4.600 [4.100, 5.200]	0.067	0
potassium_min(mEq/L(median [IQR]))	3.937 ± 0.602	3.946 ± 0.585	0.461	0.016		3.950 ± 0.598	3.946 ± 0.586	0.813	0.007
PT_valuenum(sec(median [IQR]))	14.500 [12.700, 17.900]	15.000 [13.100, 18.300]	<0.01	0.01		14.600 [12.900, 17.900]	14.900 [13.100, 18.300]	0.028	0
PT_max(sec(median [IQR]))	14.800 [12.900, 18.500]	15.300 [13.300, 18.700]	<0.01	0.028		14.900 [13.200, 18.600]	15.300 [13.300, 18.700]	0.064	0.013
PT_min(sec(median [IQR]))	14.100 [12.500, 17.000]	14.100 [12.500, 16.500]	0.687	0.019		14.000 [12.600, 16.600]	14.100 [12.500, 16.500]	0.597	0.017
sodium_valuenum(mEq/L(median [IQR]))	138.168 ± 5.967	138.420 ± 5.511	0.039	0.044		138.557 ± 5.786	138.409 ± 5.529	0.351	0.026
sodium_max(mEq/L(median [IQR]))	139.000 [137.000, 142.000]	140.000 [137.000, 142.000]	0.004	0.013		140.000 [137.000, 142.000]	140.000 [137.000, 142.000]	0.618	0.026
sodium_min(mEq/L(median [IQR]))	137.053 ± 5.676	137.230 ± 5.213	0.126	0.032		137.364 ± 5.614	137.222 ± 5.231	0.348	0.026
bicarbonate_valuenum(mEq/L(median [IQR]))	22.165 ± 5.031	21.715 ± 4.691	<0.01	0.093		21.734 ± 4.886	21.725 ± 4.705	0.946	0.002
bicarbonate_max(mEq/L(median [IQR]))	23.547 ± 4.539	23.188 ± 4.239	<0.01	0.082		23.210 ± 4.422	23.202 ± 4.257	0.946	0.002
bicarbonate_min(mEq/L(median [IQR]))	21.390 ± 5.050	20.832 ± 4.668	<0.01	0.115		20.869 ± 4.925	20.841 ± 4.685	0.836	0.006
totalcalcium_valuenum(mg/dL(median [IQR]))	8.299 ± 0.923	8.273 ± 0.900	0.182	0.029		8.300 [7.800, 8.800]	8.300 [7.800, 8.800]	0.827	0.003
totalcalcium_max(mg/dL(median [IQR]))	8.500 [8.000, 8.900]	8.400 [8.000, 8.900]	0.126	0.031		8.400 [8.000, 8.900]	8.400 [8.000, 8.900]	0.737	0
totalcalcium_min(mg/dL(median [IQR]))	8.107 ± 0.871	8.053 ± 0.853	0.004	0.063		8.055 ± 0.859	8.052 ± 0.855	0.888	0.004
RBC_valuenum(m/uL(median [IQR]))	3.438 ± 0.766	3.475 ± 0.788	0.029	0.048		3.485 ± 0.797	3.479 ± 0.785	0.797	0.007
RBC_max(m/uL(median [IQR]))	3.564 ± 0.708	3.648 ± 0.699	<0.01	0.12		3.641 ± 0.733	3.645 ± 0.699	0.817	0.006
RBC_min(m/uL(median [IQR]))	3.298 ± 0.745	3.300 ± 0.755	0.91	0.002		3.321 ± 0.764	3.304 ± 0.754	0.44	0.022
vital signs
APSIII(median [IQR])	48.000 [38.000, 63.000]	51.000 [40.000, 67.000]	<0.01	0.119		51.000 [40.000, 67.000]	51.000 [40.000, 67.000]	0.327	0.025
HR_valuenum(bpm/min(median [IQR]))	88.000 [76.000, 102.000]	88.000 [77.000, 103.000]	0.057	0.047		90.910 ± 20.993	90.900 ± 21.202	0.986	0
HR_max(bpm/min(median [IQR]))	101.000 [88.000, 116.000]	102.000 [90.000, 118.000]	<0.01	0.098		105.662 ± 22.258	105.541 ± 22.111	0.845	0.005
HR_min(bpm/min(median [IQR]))	71.610 ± 15.649	71.792 ± 15.589	0.591	0.012		72.279 ± 15.530	71.842 ± 15.598	0.317	0.028
MAP_valuenum(mmHg(median [IQR]))	81.000 [70.000, 94.000]	80.000 [69.000, 93.000]	0.108	0.014		79.000 [69.000, 93.000]	80.000 [69.000, 93.000]	0.387	0.002
MAP_max(mmHg(median [IQR]))	101.000 [90.000, 115.000]	100.000 [89.000, 113.250]	0.036	0.017		100.000 [90.000, 115.000]	100.000 [89.000, 114.000]	0.169	0.005
MAP_min(mmHg(median [IQR]))	58.000 [51.000, 66.000]	57.000 [51.000, 64.000]	<0.01	0.004		57.000 [50.000, 65.000]	57.000 [51.000, 64.000]	0.866	0.013
RR_valuenum(insp/min(median [IQR]))	19.000 [16.000, 23.000]	19.000 [15.000, 23.000]	0.691	0.012		19.000 [16.000, 23.000]	19.000 [16.000, 23.000]	0.189	0.032
RR_max(insp/min(median [IQR]))	27.000 [24.000, 32.000]	28.000 [24.000, 32.000]	<0.01	0.055		28.000 [24.000, 32.000]	28.000 [24.000, 32.000]	0.826	0
RR_min(insp/min(median [IQR]))	12.176 ± 4.386	12.050 ± 4.829	0.222	0.027		12.209 ± 4.748	12.092 ± 4.797	0.382	0.024
temperature_valuenum(°F(median [IQR]))	98.100 [97.500, 98.700]	97.980 [97.400, 98.600]	<0.01	0.112		98.000 [97.400, 98.600]	98.000 [97.400, 98.600]	0.475	0.019
temperature_max(°F(median [IQR]))	98.800 [98.300, 99.600]	98.800 [98.300, 99.600]	<0.01	0.097		98.800 [98.300, 99.700]	98.800 [98.300, 99.600]	0.19	0.026
temperature_min(°F(median [IQR]))	97.600 [96.800, 98.000]	97.500 [96.500, 97.900]	<0.01	0.129		97.500 [96.600, 97.900]	97.500 [96.600, 97.900]	0.505	0.013
output_valuenum(ml/min(median [IQR]))	150.000 [60.000, 300.000]	125.000 [50.000, 250.000]	<0.01	0.129		125.000 [50.000, 260.000]	125.000 [55.000, 250.000]	0.626	0.014
output_max(ml/min(median [IQR]))	300.000 [160.000, 450.000]	250.000 [150.000, 400.000]	<0.01	0.097		275.000 [150.000, 400.000]	250.000 [150.000, 400.000]	0.24	0.01
output_min(ml/min(median [IQR]))	30.000 [15.000, 75.000]	30.000 [15.000, 50.000]	<0.01	0.198		25.000 [10.000, 50.000]	30.000 [15.000, 50.000]	0.61	0.008
treatment measures
CRRT(%)	766 (6.694%)	243 (9.375%)	<0.01	0.099		246 (9.651%)	241 (9.455%)	0.849	0.007
ventilation(%)	6500 (56.803%)	2254 (86.960%)	<0.01	0.712		2237 (87.760%)	2212 (86.779%)	0.313	0.029
