# Supplementary material for: Evaluating In-Hospital Arrhythmias in Critically Ill Acute Kidney Injury Patients: Predictive Models, Mortality Risks, and the Efficacy of Antiarrhythmic Drugs
Source: J Clin Med. 2025 Jun 26;14(13):4552. doi: 10.3390/jcm14134552 (PMC12249616; doi:10.3390/jcm14134552)
Supplement: Supplementary file 1 [file jcm-14-04552-s001.zip › Supplementary Table S11.xlsx]

## Sheet: Sheet1
	amiodaronen cox time-varying					metoprolol cox time-varying					digoxin cox time-varying
	exp(coef)	exp(-coef)	lower .95	upper .95		exp(coef)	exp(-coef)	lower .95	upper .95		exp(coef)	exp(-coef)	lower .95	upper .95
amiodarone	0.5019	1.992	0.3024	0.8332	metoprolol	1.149	0.87	0.925	1.429	digoxin	2.288	0.4371	0.1623	32.25
los	0.8512	1.175	0.7994	0.9064	los	0.933	1.072	0.913	0.953	los	0.6721	1.488	0.4921	0.918
age	1.058	0.9451	1.034	1.083	age	1.032	0.969	1.023	1.041	age	1.509	0.6625	1.23	1.853
gender	1.755	0.5698	1.056	2.917	gender	1.135	0.881	0.92	1.399	gender	0.0129	77.54	0.0004957	0.3355
ag_valuenum	0.9416	1.062	0.8199	1.081	ag_valuenum	0.999	1.001	0.944	1.056	ag_valuenum	4.724	0.2117	1.784	12.51
ag_max	0.9105	1.098	0.7754	1.069	ag_max	1.057	0.946	0.996	1.122	ag_max	8.842	0.1131	2.76	28.32
ag_min	1.151	0.8687	0.9811	1.351	ag_min	1.012	0.988	0.947	1.081	ag_min	0.02437	41.04	0.003553	0.1671
chloridevaluenum	0.9431	1.06	0.8261	1.077	chloridevaluenum	1.024	0.976	0.97	1.082	chloridevaluenum	0.0663	15.08	0.01663	0.2644
chloride_max	0.9406	1.063	0.8129	1.088	chloride_max	1.015	0.985	0.963	1.07	chloride_max	1.855	0.539	0.8488	4.055
chloride_min	1.06	0.9433	0.9179	1.224	chloride_min	1.008	0.992	0.951	1.07	chloride_min	4.979	0.2008	1.981	12.52
bun_valuenum	1.102	0.9076	1.012	1.2	bun_valuenum	1.012	0.988	0.979	1.046	bun_valuenum	0.937	1.067	0.5704	1.539
bun_max	0.9706	1.03	0.8792	1.071	bun_max	0.991	1.009	0.961	1.022	bun_max	1.47	0.6804	0.9067	2.382
bun_min	0.9308	1.074	0.8539	1.015	bun_min	1.007	0.993	0.978	1.037	bun_min	0.8533	1.172	0.565	1.289
cr_valuenum	0.6339	1.578	0.1805	2.226	cr_valuenum	0.679	1.474	0.366	1.258	cr_valuenum	28050	3.565e-05	0.05364	14670000000
cr_max	0.587	1.703	0.1793	1.922	cr_max	0.587	1.705	0.347	0.992	cr_max	7.457e-16	1341000000000000	3.839e-22	1.448e-09
cr_min	2.592	0.3859	0.7388	9.092	cr_min	2.252	0.444	1.176	4.313	cr_min	950600000	1.052e-09	183.5	4924000000000000
glu_valuenum	0.9989	1.001	0.9922	1.006	glu_valuenum	0.998	1.002	0.995	1	glu_valuenum	0.9877	1.012	0.9464	1.031
glu_max	0.9984	1.002	0.9936	1.003	glu_max	1	1	0.999	1	glu_max	0.9646	1.037	0.9383	0.9915
glu_min	1.011	0.9896	1.002	1.019	glu_min	1.002	0.998	0.999	1.006	glu_min	1.014	0.9857	0.9632	1.068
hemoglobin_valuenum	0.8611	1.161	0.6045	1.227	hemoglobin_valuenum	1.048	0.955	0.898	1.222	hemoglobin_valuenum	0.5707	1.752	0.03738	8.714
hemoglobin_max	0.7263	1.377	0.4524	1.166	hemoglobin_max	0.934	1.07	0.77	1.134	hemoglobin_max	0.1749	5.718	0.004092	7.474
hemoglobin_min	1.644	0.6083	0.9554	2.829	hemoglobin_min	1.043	0.959	0.852	1.275	hemoglobin_min	1.912	0.5231	0.07964	45.9
inr_valuenum	1.136	0.8801	0.6666	1.937	inr_valuenum	0.943	1.061	0.76	1.169	inr_valuenum	2.99	0.3344	0.05436	164.5
inr_max	1.112	0.899	0.6065	2.04	inr_max	1.196	0.836	1.011	1.416	inr_max	0.137	7.3	0.01595	1.176
inr_min	0.7173	1.394	0.3462	1.486	inr_min	1.04	0.962	0.859	1.26	inr_min	26.91	0.03717	0.003121	232000
potassium_valuenum	1.148	0.8713	0.6492	2.029	potassium_valuenum	0.998	1.002	0.995	1.001	potassium_valuenum	0.4742	2.109	0.01009	22.29
potassium_max	0.6982	1.432	0.4418	1.103	potassium_max	1	1	0.9998	1	potassium_max	0.8549	1.17	0.06768	10.8
potassium_min	1.971	0.5073	1.061	3.662	potassium_min	1.001	0.999	0.998	1.004	potassium_min	29.2	0.03425	0.5534	1540
pt_valuenum	0.9974	1.003	0.9367	1.062	pt_valuenum	1.188	0.842	0.898	1.573	pt_valuenum	1.084	0.9226	0.8163	1.439
pt_max	0.9877	1.012	0.9477	1.029	pt_max	0.931	1.074	0.739	1.174	pt_max	0.9226	1.084	0.6948	1.225
pt_min	1.014	0.9861	0.9346	1.1	pt_min	1.047	0.955	0.782	1.403	pt_min	0.8759	1.142	0.3564	2.153
rbc_valuenum	4.778	0.2093	1.682	13.57	rbc_valuenum	1	1	0.9999	1	rbc_valuenum	0.1891	5.287	3.028e-05	1182
rbc_max	2.408	0.4154	0.475	12.2	rbc_max	1	1	0.9999	1	rbc_max	143.9	0.006952	0.0006874	30100000
rbc_min	0.08241	12.13	0.01507	0.4508	rbc_min	0.983	1.018	0.964	1.002	rbc_min	6.567	0.1523	0.0003151	136900
sodium_valuenum	1.19	0.8402	1.029	1.376	sodium_valuenum	1.397	0.716	0.838	2.331	sodium_valuenum	1.684	0.5937	0.7135	3.977
sodium_max	0.8857	1.129	0.7574	1.036	sodium_max	0.888	1.126	0.456	1.73	sodium_max	0.5577	1.793	0.2764	1.125
sodium_min	0.9535	1.049	0.8407	1.081	sodium_min	0.712	1.404	0.351	1.446	sodium_min	1.894	0.5279	0.7893	4.546
wbc_valuenum	0.9563	1.046	0.8544	1.07	wbc_valuenum	0.995	1.005	0.936	1.059	wbc_valuenum	2.205	0.4535	1.044	4.66
wbc_max	0.9654	1.036	0.8689	1.073	wbc_max	0.982	1.018	0.923	1.045	wbc_max	0.9351	1.069	0.438	1.996
wbc_min	1.141	0.8765	1.023	1.273	wbc_min	0.981	1.019	0.921	1.044	wbc_min	0.3773	2.65	0.2329	0.6112
bicarbonate_valuenum	1.043	0.9584	0.8763	1.242	bicarbonate_valuenum	1.03	0.971	0.986	1.076	bicarbonate_valuenum	0.592	1.689	0.201	1.744
bicarbonate_max	1.043	0.9591	0.8416	1.292	bicarbonate_max	0.949	1.053	0.912	0.988	bicarbonate_max	0.233	4.289	0.075	0.725
bicarbonate_min	0.7801	1.282	0.6376	0.9544	bicarbonate_min	1.037	0.965	1.001	1.073	bicarbonate_min	2.481	0.403	0.735	8.379
totalcalcium_valuenum	2.495	0.4008	1.118	5.567	totalcalcium_valuenum	0.731	1.368	0.535	0.999	totalcalcium_valuenum	0.429	2.333	0.004	42.78
totalcalcium_max	1.742	0.5739	0.919	3.303	totalcalcium_max	1.314	0.761	1.021	1.692	totalcalcium_max	5493	0.00018	49.02	615600
totalcalcium_min	0.3193	3.132	0.1493	0.683	totalcalcium_min	1.282	0.78	0.942	1.743	totalcalcium_min	2.3e-05	44250	4.72e-08	0.01081
hr_valuenum	0.9796	1.021	0.9633	0.9962	hr_valuenum	0.989	1.011	0.981	0.997	hr_valuenum	1.063	0.94	0.976	1.159
hr_max	0.9972	1.003	0.9854	1.009	hr_max	1.011	0.989	1.004	1.017	hr_max	0.855	1.169	0.742	0.986
hr_min	1.039	0.9625	1.019	1.059	hr_min	1.014	0.986	1.004	1.024	hr_min	1.014	0.986	0.92	1.117
map_valuenum	1.01	0.9901	0.9976	1.023	map_valuenum	1.003	0.997	1.001	1.006	map_valuenum	0.971	1.029	0.949	0.995
map_max	0.9999	1	0.9982	1.002	map_max	0.9997	1.0003	0.999	1.001	map_max	0.994	1.006	0.991	0.997
map_min	0.9936	1.006	0.9772	1.01	map_min	0.994	1.006	0.988	1.001	map_min	1.271	0.787	1.088	1.485
rr_valuenum	0.993	1.007	0.9495	1.039	rr_valuenum	1.013	0.987	0.994	1.032	rr_valuenum	1.34	0.746	0.925	1.941
rr_max	0.9879	1.012	0.9537	1.023	rr_max	0.997	1.003	0.982	1.013	rr_max	0.989	1.012	0.859	1.138
rr_min	0.9471	1.056	0.8975	0.9993	rr_min	1.002	0.998	0.978	1.026	rr_min	0.737	1.356	0.521	1.043
t_valuenum	0.9685	1.033	0.935	1.003	t_valuenum	0.996	1.004	0.983	1.009	t_valuenum	1.353	0.739	1.01	1.813
t_max	1.04	0.962	1.003	1.077	t_max	1.01	0.99	0.995	1.025	t_max	1.436	0.696	1.074	1.921
t_min	1.031	0.9697	1.005	1.058	t_min	0.996	1.004	0.988	1.005	t_min	0.868	1.152	0.772	0.977
output	1.003	0.9972	1.001	1.005	output	1.001	0.999	0.9999	1.002	output	1.001	0.999	0.993	1.009
output_max	0.9973	1.003	0.9955	0.999	output_max	0.999	1.001	0.999	1	output_max	0.996	1.004	0.987	1.004
output_min	0.9994	1.001	0.995	1.004	output_min	0.999	1.001	0.997	1.001	output_min	0.965	1.037	0.92	1.012
crrt	2.006	0.4986	0.9855	4.082	crrt	1.038	0.963	0.74	1.456	crrt	13070	7.6e-05	43.17	3960000
ventilation	1.759	0.5683	0.6622	4.675	ventilation	1.38	0.724	0.975	1.954	ventilation	31.12	0.032	0.149	6500
apsiii	1.026	0.9745	1.015	1.037	apsiii	1.02	0.98	1.016	1.025	apsiii	1.107	0.904	1.026	1.194
cerebralinfarction	2.182	0.4582	1.106	4.307	cerebralinfarction	1.244	0.804	0.918	1.685	cerebralinfarction	11.81	0.085	0.16	870.9
ckd	0.4527	2.209	0.2366	0.866	ckd	1.106	0.904	0.852	1.434	ckd	2669	0.000375	58.54	121700
dm	0.787	1.271	0.3815	1.624	dm	0.794	1.259	0.585	1.078	dm	23.97	0.0417	0.288	1998
heatfailue	1.136	0.8805	0.6925	1.863	heatfailue	0.983	1.017	0.772	1.252	heatfailue	0.00318	314.1	1.88e-05	0.54
hypertension	1.043	0.959	0.5988	1.816	hypertension	0.91	1.099	0.723	1.145	hypertension	0.385	2.596	0.025	5.952
myocardialinfarction	1.179	0.848	0.6588	2.111	myocardialinfarction	0.864	1.157	0.638	1.17	myocardialinfarction	0.386	2.592	0.013	11.82
pancreatitis	0.01188	84.14	0.0006494	0.2175	pancreatitis	0.646	1.547	0.357	1.17	pancreatitis	1.717e-11	58230000000	2.191e-32	13460000000
antibiotics	3.913	0.2556	1.885	8.121	antibiotics	0.898	1.114	0.679	1.187	antibiotics	2548	0.0003925	13.49	481300
bloodproducts	0.7017	1.425	0.3922	1.255	bloodproducts	0.969	1.032	0.753	1.246	bloodproducts	8.081	0.124	0.413	158.3
colloids	0.4818	2.076	0.2693	0.8618	colloids	0.952	1.05	0.72	1.259	colloids	490.4	0.002039	8.902	27020
crystalloids	0.7388	1.354	0.4607	1.185	crystalloids	0.886	1.129	0.724	1.084	crystalloids	1.217	0.822	0.088	16.81
furosemide	0.5955	1.679	0.2274	1.56	furosemide	0.586	1.706	0.43	0.799	furosemide	0.083	11.98	0.001885	3.699
insulin	0.501	1.996	0.2813	0.8921	insulin	0.627	1.594	0.487	0.809	insulin	2.224	0.45	0.0907	54.53
anticoagulant	0.2166	4.618	0.02874	1.632	anticoagulant	1.201	0.833	0.717	2.011	anticoagulant	1092	0.000916	0.002178	547300000
nitroglycerin	0.5682	1.76	0.3425	0.9426	nitroglycerin	0.734	1.363	0.55	0.978	nitroglycerin	0.563	1.776	0.035	9.061
pressor	4.613	0.2168	2.438	8.728	pressor	1.395	0.717	1.098	1.774	pressor	0.001042	960	4.39e-05	0.02474
sodiumbicarbonate	1.637	0.6107	0.9021	2.972	sodiumbicarbonate	1.083	0.924	0.834	1.406	sodiumbicarbonate	7.37	0.1357	0.151	360.9
