# Supplementary material for: Evaluating In-Hospital Arrhythmias in Critically Ill Acute Kidney Injury Patients: Predictive Models, Mortality Risks, and the Efficacy of Antiarrhythmic Drugs
Source: J Clin Med. 2025 Jun 26;14(13):4552. doi: 10.3390/jcm14134552 (PMC12249616; doi:10.3390/jcm14134552)
Supplement: Supplementary file 1 [file jcm-14-04552-s001.zip › Supplementary Table S2.xlsx]

## Sheet: Tabelle1
.it	vrb	ac	psrf
1	ag_valuenum_w	NA	0.905847
2	ag_valuenum_w	0.0338521	1.31584
3	ag_valuenum_w	-0.000136472	1.36382
4	ag_valuenum_w	-0.0135922	1.13684
5	ag_valuenum_w	0.115687	1.22757
6	ag_valuenum_w	0.206438	1.05918
7	ag_valuenum_w	0.244225	1.17585
8	ag_valuenum_w	0.250037	1.06551
9	ag_valuenum_w	0.270099	1.08522
10	ag_valuenum_w	0.318998	1.13229
1	ag_max_w	NA	1.22474
2	ag_max_w	-0.380673	0.908061
3	ag_max_w	-0.285131	1.00292
4	ag_max_w	-0.493144	1.04107
5	ag_max_w	-0.127461	1.19137
6	ag_max_w	-0.104211	1.04705
7	ag_max_w	0.06125	0.981189
8	ag_max_w	0.0606283	1.02947
9	ag_max_w	0.0764159	1.01823
10	ag_max_w	0.052547	1.00022
1	ag_min_w	NA	1.90251
2	ag_min_w	0.442493	1.06106
3	ag_min_w	0.28435	1.131
4	ag_min_w	0.0748212	1.00191
5	ag_min_w	0.239868	1.29505
6	ag_min_w	0.102237	1.10139
7	ag_min_w	0.0119168	0.990671
8	ag_min_w	-0.0676467	1.03795
9	ag_min_w	-0.144816	1.01073
10	ag_min_w	-0.133309	1.00615
1	chloridevaluenum_w	NA	1.09251
2	chloridevaluenum_w	0.286546	1.10845
3	chloridevaluenum_w	0.299245	1.77307
4	chloridevaluenum_w	0.204513	1.30901
5	chloridevaluenum_w	0.261766	1.30613
6	chloridevaluenum_w	0.271548	1.04363
7	chloridevaluenum_w	0.134438	1.1317
8	chloridevaluenum_w	0.210683	1.2012
9	chloridevaluenum_w	0.320797	1.21009
10	chloridevaluenum_w	0.306013	1.13445
1	chloride_max_w	NA	1.09251
2	chloride_max_w	-0.595748	1.20328
3	chloride_max_w	-0.32181	1.14208
4	chloride_max_w	0.0363894	1.06898
5	chloride_max_w	0.188729	1.0115
6	chloride_max_w	0.296268	1.14365
7	chloride_max_w	0.308199	1.07733
8	chloride_max_w	0.194894	1.10942
9	chloride_max_w	0.0886923	1.07782
10	chloride_max_w	0.1625	1.07535
1	chloride_min_w	NA	1.09251
2	chloride_min_w	-0.0764966	0.911696
3	chloride_min_w	-0.147	0.921245
4	chloride_min_w	-0.380334	1.08177
5	chloride_min_w	-0.131622	1.07117
6	chloride_min_w	-0.0675924	1.08058
7	chloride_min_w	-0.145703	1.02803
8	chloride_min_w	-0.0776739	1.09457
9	chloride_min_w	-0.122047	1.03871
10	chloride_min_w	-0.135583	1.04099
1	bun_valuenum_w	NA	1.09251
2	bun_valuenum_w	-0.341426	0.953525
3	bun_valuenum_w	-0.00741226	1.31247
4	bun_valuenum_w	-0.0561044	1.27631
5	bun_valuenum_w	0.0389838	1.00764
6	bun_valuenum_w	0.00494379	1.07228
7	bun_valuenum_w	-0.0761522	1.03229
8	bun_valuenum_w	-0.0291137	1.0254
9	bun_valuenum_w	0.0364568	1.05491
10	bun_valuenum_w	-0.0366689	1.03926
1	bun_max_w	NA	0.905847
2	bun_max_w	-0.303786	0.917431
3	bun_max_w	0.0238845	1.26518
4	bun_max_w	0.0448551	1.12057
5	bun_max_w	0.0897481	1.17779
6	bun_max_w	0.0356238	1.04272
7	bun_max_w	0.16125	0.972685
8	bun_max_w	0.243965	1.02612
9	bun_max_w	0.269177	1.17869
10	bun_max_w	0.183787	1.04864
1	bun_min_w	NA	1.09251
2	bun_min_w	0.00326367	1.10845
3	bun_min_w	0.287547	1.07307
4	bun_min_w	0.289298	1.17684
5	bun_min_w	0.0643597	1.3441
6	bun_min_w	0.0313267	1.1048
7	bun_min_w	-0.073029	0.997528
8	bun_min_w	-0.0958302	1.04538
9	bun_min_w	-0.148625	1.02975
10	bun_min_w	-0.224051	1.0769
1	creatinine_valuenum_w	NA	1.09251
2	creatinine_valuenum_w	-0.0130841	0.913123
3	creatinine_valuenum_w	0.210711	1.01214
4	creatinine_valuenum_w	0.153831	1.14504
5	creatinine_valuenum_w	0.187765	1.13255
6	creatinine_valuenum_w	0.221676	1.17809
7	creatinine_valuenum_w	0.283157	1.09715
8	creatinine_valuenum_w	0.261016	1.07367
9	creatinine_valuenum_w	0.298372	1.09137
10	creatinine_valuenum_w	0.212178	1.02208
1	creatinine_max_w	NA	1.09251
2	creatinine_max_w	-0.325348	0.939231
3	creatinine_max_w	-0.301107	1.07639
4	creatinine_max_w	-0.0136403	1.05393
5	creatinine_max_w	0.108948	1.04688
6	creatinine_max_w	0.0405232	1.0358
7	creatinine_max_w	-0.0147418	1.27696
8	creatinine_max_w	-0.0458592	1.16242
9	creatinine_max_w	0.0607953	1.12795
10	creatinine_max_w	0.0543079	1.06531
1	creatinine_max_w	NA	0.905847
2	creatinine_max_w	0.743204	1.0952
3	creatinine_max_w	0.0743195	1.41247
4	creatinine_max_w	-0.131223	1.04621
5	creatinine_max_w	-0.148995	1.13331
6	creatinine_max_w	0.0733725	1.03687
7	creatinine_max_w	0.083988	1.05751
8	creatinine_max_w	0.109369	1.01383
9	creatinine_max_w	0.155032	1.00417
10	creatinine_max_w	0.122821	1.06873
1	glu_valuenum_w	NA	0.905847
2	glu_valuenum_w	0.363247	1.30118
3	glu_valuenum_w	0.0540418	0.990554
4	glu_valuenum_w	0.277388	1.31074
5	glu_valuenum_w	0.230985	1.1817
6	glu_valuenum_w	0.257089	1.055
7	glu_valuenum_w	0.143327	1.18941
8	glu_valuenum_w	0.248813	1.19569
9	glu_valuenum_w	0.121807	1.08467
10	glu_valuenum_w	0.180131	1.05279
1	glu_max_w	NA	1.09251
2	glu_max_w	-0.368975	1.0214
3	glu_max_w	0.190655	1.01214
4	glu_max_w	0.24924	1.11206
5	glu_max_w	-0.00816497	0.901085
6	glu_max_w	-0.168075	1.03064
7	glu_max_w	-0.0737639	1.02685
8	glu_max_w	-0.032817	1.05731
9	glu_max_w	-0.00127496	1.06083
10	glu_max_w	0.0852575	1.03197
1	glu_min_w	NA	0.905847
2	glu_min_w	-0.0947826	1.10845
3	glu_min_w	0.118784	1.062
4	glu_min_w	0.0819522	0.981701
5	glu_min_w	0.183789	0.924676
6	glu_min_w	0.120893	1.07259
7	glu_min_w	0.161646	1.13151
8	glu_min_w	0.163362	1.03045
9	glu_min_w	0.166344	1.06068
10	glu_min_w	0.0522448	1.01544
1	hemoglobin_valuenum_w	NA	1.09251
2	hemoglobin_valuenum_w	0.0659313	0.976052
3	hemoglobin_valuenum_w	0.270074	1.00188
4	hemoglobin_valuenum_w	0.121315	1.02229
5	hemoglobin_valuenum_w	0.245612	1.11853
6	hemoglobin_valuenum_w	0.279667	1.27447
7	hemoglobin_valuenum_w	0.275222	1.02964
8	hemoglobin_valuenum_w	0.134056	1.05823
9	hemoglobin_valuenum_w	0.0346164	0.966396
10	hemoglobin_valuenum_w	0.110451	1.0325
1	hemoglobin_max_w	NA	2.49796
2	hemoglobin_max_w	NA	NA
3	hemoglobin_max_w	NA	NA
4	hemoglobin_max_w	NA	NA
5	hemoglobin_max_w	NA	NA
6	hemoglobin_max_w	NA	NA
7	hemoglobin_max_w	NA	NA
8	hemoglobin_max_w	NA	NA
9	hemoglobin_max_w	NA	NA
10	hemoglobin_max_w	NA	NA
1	hemoglobin_min_w	NA	NA
2	hemoglobin_min_w	NA	NA
3	hemoglobin_min_w	NA	NA
4	hemoglobin_min_w	NA	NA
5	hemoglobin_min_w	NA	NA
6	hemoglobin_min_w	NA	NA
7	hemoglobin_min_w	NA	NA
8	hemoglobin_min_w	NA	NA
9	hemoglobin_min_w	NA	NA
10	hemoglobin_min_w	NA	NA
1	inr_valuenum_w	NA	0.905847
2	inr_valuenum_w	0.301038	1.37438
3	inr_valuenum_w	-0.18343	1.1347
4	inr_valuenum_w	-0.0395697	1.049
5	inr_valuenum_w	0.162825	1.25583
6	inr_valuenum_w	0.162334	1.07391
7	inr_valuenum_w	0.226565	1.04714
8	inr_valuenum_w	0.15243	1.08467
9	inr_valuenum_w	0.112197	1.07381
10	inr_valuenum_w	0.184854	0.984844
1	inr_max_w	NA	1.09251
2	inr_max_w	-0.280169	1.07639
3	inr_max_w	-0.45776	0.953525
4	inr_max_w	-0.223925	1.14411
5	inr_max_w	-0.00348087	1.37786
6	inr_max_w	0.153358	1.19422
7	inr_max_w	0.256116	1.14273
8	inr_max_w	0.234848	1.14039
9	inr_max_w	0.170358	1.08318
10	inr_max_w	0.107465	1.12199
1	inr_min_w	NA	1.09251
2	inr_min_w	-0.370229	1.01727
3	inr_min_w	-0.274556	0.900485
4	inr_min_w	-0.194935	0.994063
5	inr_min_w	-0.178981	0.94386
6	inr_min_w	0.0073266	1.0035
7	inr_min_w	-0.0321984	0.982934
8	inr_min_w	-0.0892332	0.952672
9	inr_min_w	-0.0343555	0.943232
10	inr_min_w	-0.0852774	1.01095
1	ph_valuenum_w	NA	1.09251
2	ph_valuenum_w	0.970042	1.1347
3	ph_valuenum_w	0.267738	0.939231
4	ph_valuenum_w	0.228715	1.03117
5	ph_valuenum_w	0.233558	1.17756
6	ph_valuenum_w	0.294662	1.22797
7	ph_valuenum_w	0.301487	1.11312
8	ph_valuenum_w	0.327634	1.05008
9	ph_valuenum_w	0.345806	1.04302
10	ph_valuenum_w	0.298304	0.995316
1	ph_max_w	NA	0.905847
2	ph_max_w	0.341089	0.900485
3	ph_max_w	-0.412448	0.938069
4	ph_max_w	-0.205241	1.22617
5	ph_max_w	-0.138304	1.30474
6	ph_max_w	-0.177636	1.41023
7	ph_max_w	-0.177799	1.3325
8	ph_max_w	-0.245595	1.06928
9	ph_max_w	-0.204827	1.01547
10	ph_max_w	-0.228568	0.999916
1	ph_min_w	NA	1.09251
2	ph_min_w	-0.2894	1.30118
3	ph_min_w	-0.364079	0.997044
4	ph_min_w	-0.355052	1.14521
5	ph_min_w	-0.270531	1.22451
6	ph_min_w	-0.236776	0.938862
7	ph_min_w	-0.145279	0.97164
8	ph_min_w	-0.15507	1.00705
9	ph_min_w	-0.148692	1.04916
10	ph_min_w	-0.0423203	1.03024
1	plt_valuenum_w	NA	0.905847
2	plt_valuenum_w	0.260941	0.953525
3	plt_valuenum_w	0.361437	1.01214
4	plt_valuenum_w	0.345058	1.32323
5	plt_valuenum_w	0.120096	1.04366
6	plt_valuenum_w	-0.0827128	1.0902
7	plt_valuenum_w	0.00292106	1.24805
8	plt_valuenum_w	-0.0921567	1.23058
9	plt_valuenum_w	-0.0428899	1.15795
10	plt_valuenum_w	-0.0212631	1.15354
1	plt_max_w	NA	1.09251
2	plt_max_w	0.38107	0.936586
3	plt_max_w	-0.101148	1.05639
4	plt_max_w	-0.04588	1.2601
5	plt_max_w	-0.111661	1.17598
6	plt_max_w	-0.187652	1.01667
7	plt_max_w	-0.284151	1.16902
8	plt_max_w	-0.192412	1.13433
9	plt_max_w	-0.281205	0.996761
10	plt_max_w	-0.156122	0.963127
1	plt_min_w	NA	NA
2	plt_min_w	NA	NA
3	plt_min_w	NA	NA
4	plt_min_w	NA	NA
5	plt_min_w	NA	NA
6	plt_min_w	NA	NA
7	plt_min_w	NA	NA
8	plt_min_w	NA	NA
9	plt_min_w	NA	NA
10	plt_min_w	NA	NA
1	potassium_valuenum_w	NA	1.09251
2	potassium_valuenum_w	0.351709	0.938069
3	potassium_valuenum_w	0.100424	0.913123
4	potassium_valuenum_w	0.0443763	1.17374
5	potassium_valuenum_w	0.0813541	1.25226
6	potassium_valuenum_w	0.0190728	1.12009
7	potassium_valuenum_w	0.0659346	1.13857
8	potassium_valuenum_w	0.0199845	1.04427
9	potassium_valuenum_w	0.0921857	1.17201
10	potassium_valuenum_w	0.106562	0.968845
1	potassium_max_w	NA	0.905847
2	potassium_max_w	0.128736	1.27438
3	potassium_max_w	0.203643	0.913123
4	potassium_max_w	0.017018	0.980488
5	potassium_max_w	0.147016	1.12353
6	potassium_max_w	0.203116	1.40484
7	potassium_max_w	0.124244	1.29106
8	potassium_max_w	0.0960404	1.05273
9	potassium_max_w	0.0288532	1.0331
10	potassium_max_w	0.128561	1.0292
1	potassium_min_w	NA	0.905847
2	potassium_min_w	0.258148	1.21482
3	potassium_min_w	-0.010522	1.10845
4	potassium_min_w	0.0819338	1.07978
5	potassium_min_w	0.309063	1.14711
6	potassium_min_w	0.282624	1.0131
7	potassium_min_w	0.16731	1.02332
8	potassium_min_w	0.189276	0.993718
9	potassium_min_w	0.14453	0.953358
10	potassium_min_w	0.2045	0.99946
1	pt_valuenum_w	NA	1.09251
2	pt_valuenum_w	0.438369	1.11719
3	pt_valuenum_w	0.0523565	0.944688
4	pt_valuenum_w	0.197076	1.24933
5	pt_valuenum_w	0.228294	1.48312
6	pt_valuenum_w	-0.0074977	0.982467
7	pt_valuenum_w	0.0615173	0.966944
8	pt_valuenum_w	0.0412911	0.997317
9	pt_valuenum_w	0.0476952	1.06356
10	pt_valuenum_w	0.0548007	1.01712
1	pt_max_w	NA	0.905847
2	pt_max_w	-0.154711	1.05639
3	pt_max_w	0.069761	1.05639
4	pt_max_w	0.0664517	0.929366
5	pt_max_w	0.0133641	1.33414
6	pt_max_w	0.137639	1.27648
7	pt_max_w	0.197817	1.21412
8	pt_max_w	0.0984561	1.1191
9	pt_max_w	0.0603295	1.08836
10	pt_max_w	0.112702	1.04681
1	pt_min_w	NA	1.09251
2	pt_min_w	0.413249	1.3997
3	pt_min_w	0.403207	0.990554
4	pt_min_w	0.284951	1.11628
5	pt_min_w	0.445509	1.38719
6	pt_min_w	0.293531	1.09963
7	pt_min_w	0.129302	1.01634
8	pt_min_w	0.0945263	1.03553
9	pt_min_w	0.111762	1.05243
10	pt_min_w	0.197707	1.03938
1	rbc_valuenum_w	NA	0.905847
2	rbc_valuenum_w	-0.173722	1.01214
3	rbc_valuenum_w	-0.339773	1.21482
4	rbc_valuenum_w	-0.3361	0.859745
5	rbc_valuenum_w	-0.249313	1.06674
6	rbc_valuenum_w	-0.175642	1.10132
7	rbc_valuenum_w	-0.159127	1.03774
8	rbc_valuenum_w	-0.137224	0.998648
9	rbc_valuenum_w	-0.0712317	1.06098
10	rbc_valuenum_w	-0.116374	0.982797
1	rbc_max_w	NA	1.09251
2	rbc_max_w	-0.0246948	1.21482
3	rbc_max_w	0.384371	0.917431
4	rbc_max_w	0.100007	1.20518
5	rbc_max_w	0.131833	1.05734
6	rbc_max_w	-0.068512	1.08235
7	rbc_max_w	-0.0857293	1.06339
8	rbc_max_w	-0.00487872	1.09543
9	rbc_max_w	0.0264668	1.1309
10	rbc_max_w	0.075875	1.01485
1	rbc_min_w	NA	0.905847
2	rbc_min_w	0.885979	0.916616
3	rbc_min_w	-0.0427699	0.990554
4	rbc_min_w	-0.293032	1.27375
5	rbc_min_w	-0.292002	1.04751
6	rbc_min_w	-0.0730565	1.39539
7	rbc_min_w	-0.053718	1.07831
8	rbc_min_w	-0.03277	1.00607
9	rbc_min_w	-0.122512	1.08859
10	rbc_min_w	-0.165195	1.05294
1	sodium_valuenum_w	NA	0.905847
2	sodium_valuenum_w	0.609379	1.19019
3	sodium_valuenum_w	0.319475	1.09531
4	sodium_valuenum_w	0.375567	1.24127
5	sodium_valuenum_w	0.288819	1.21166
6	sodium_valuenum_w	0.18444	1.02272
7	sodium_valuenum_w	0.0597779	1.02594
8	sodium_valuenum_w	-0.0191513	0.966993
9	sodium_valuenum_w	0.0941079	0.99964
10	sodium_valuenum_w	0.0476322	0.992668
1	sodium_max_w	NA	1.39796
2	sodium_max_w	0.387147	1.14904
3	sodium_max_w	-0.0265088	1.28162
4	sodium_max_w	-0.195783	1.16573
5	sodium_max_w	0.044127	1.16368
6	sodium_max_w	-0.0513018	1.09617
7	sodium_max_w	-0.0066224	1.10314
8	sodium_max_w	0.0312746	1.03004
9	sodium_max_w	0.0328493	1.00572
10	sodium_max_w	0.00830167	1.05422
1	sodium_min_w	NA	0.905847
2	sodium_min_w	0.121696	1.01024
3	sodium_min_w	0.37	1.03644
4	sodium_min_w	0.190201	1.04239
5	sodium_min_w	0.277438	1.41161
6	sodium_min_w	0.168759	1.05847
7	sodium_min_w	0.0968887	1.05185
8	sodium_min_w	0.198411	1.00293
9	sodium_min_w	0.190145	1.00961
10	sodium_min_w	0.0976156	1.02531
1	wbc_valuenum_w	NA	0.905847
2	wbc_valuenum_w	0.408067	1.18203
3	wbc_valuenum_w	0.139431	1.14208
4	wbc_valuenum_w	-0.189832	1.07907
5	wbc_valuenum_w	-0.168196	0.960687
6	wbc_valuenum_w	0.0574305	0.995616
7	wbc_valuenum_w	0.163761	1.23739
8	wbc_valuenum_w	0.00854589	1.17531
9	wbc_valuenum_w	-0.0114795	1.20336
10	wbc_valuenum_w	-0.048799	1.02417
1	wbc_max_w	NA	0.905847
2	wbc_max_w	0.351049	1.11719
3	wbc_max_w	0.372032	1.18203
4	wbc_max_w	0.39632	1.1723
5	wbc_max_w	0.251458	1.18987
6	wbc_max_w	0.151841	1.03032
7	wbc_max_w	0.283353	0.990452
8	wbc_max_w	0.129259	1.02644
9	wbc_max_w	0.178442	1.05039
10	wbc_max_w	0.0825347	1.02338
1	wbc_min_w	NA	1.09251
2	wbc_min_w	-0.393808	1.20328
3	wbc_min_w	-0.232294	1.05639
4	wbc_min_w	-0.324298	1.08286
5	wbc_min_w	-0.199257	1.02298
6	wbc_min_w	-0.0240302	1.03614
7	wbc_min_w	-0.0208665	1.12725
8	wbc_min_w	0.069259	1.13107
9	wbc_min_w	0.0173742	0.965706
10	wbc_min_w	-0.0232485	0.979665
1	be_valuenum_w	NA	1.09251
2	be_valuenum_w	-0.29896	0.948331
3	be_valuenum_w	-0.022822	1.14208
4	be_valuenum_w	-0.149276	1.22228
5	be_valuenum_w	-0.0438433	1.24918
6	be_valuenum_w	0.0380348	1.14486
7	be_valuenum_w	0.0103468	1.07971
8	be_valuenum_w	-0.0165815	1.09625
9	be_valuenum_w	0.0843952	1.05885
10	be_valuenum_w	0.0349893	1.02125
1	bicarbonate_valuenum_w	NA	0.905847
2	bicarbonate_valuenum_w	0.427245	1.13023
3	bicarbonate_valuenum_w	-0.0511796	1.11491
4	bicarbonate_valuenum_w	-0.039798	1.17583
5	bicarbonate_valuenum_w	-0.0446574	0.973609
6	bicarbonate_valuenum_w	-0.0960017	0.956103
7	bicarbonate_valuenum_w	-0.114188	0.967157
8	bicarbonate_valuenum_w	-0.0994115	1.06823
9	bicarbonate_valuenum_w	0.00738378	1.11235
10	bicarbonate_valuenum_w	-0.0457356	1.00196
1	bicarbonate_max_w	NA	0.905847
2	bicarbonate_max_w	0.0142409	0.929982
3	bicarbonate_max_w	-0.238493	0.95978
4	bicarbonate_max_w	-0.0701353	1.07218
5	bicarbonate_max_w	-0.0988142	1.06953
6	bicarbonate_max_w	-0.021935	1.05704
7	bicarbonate_max_w	0.04272	1.12932
8	bicarbonate_max_w	-0.0284364	1.01606
9	bicarbonate_max_w	-0.12597	1.03818
10	bicarbonate_max_w	-0.154501	0.988213
1	bicarbonate_min_w	NA	1.90251
2	bicarbonate_min_w	0.296364	1.18857
3	bicarbonate_min_w	0.32233	0.981106
4	bicarbonate_min_w	-0.106034	1.32765
5	bicarbonate_min_w	0.0850199	1.17137
6	bicarbonate_min_w	0.00917815	1.23534
7	bicarbonate_min_w	0.0260152	1.0474
8	bicarbonate_min_w	0.0374461	1.00267
9	bicarbonate_min_w	0.0921875	1.06207
10	bicarbonate_min_w	0.042165	1.00066
1	totalcalcium_valuenum_w	NA	0.905847
2	totalcalcium_valuenum_w	-0.341444	0.944688
3	totalcalcium_valuenum_w	0.086301	1.04394
4	totalcalcium_valuenum_w	0.232132	0.983516
5	totalcalcium_valuenum_w	0.213652	1.10022
6	totalcalcium_valuenum_w	0.116731	1.10108
7	totalcalcium_valuenum_w	0.132019	1.09171
8	totalcalcium_valuenum_w	0.114984	1.10539
9	totalcalcium_valuenum_w	0.0681903	1.11175
10	totalcalcium_valuenum_w	0.0490348	1.10174
1	totalcalcium_max_w	NA	0.905847
2	totalcalcium_max_w	0.198419	0.9109
3	totalcalcium_max_w	0.0818275	1.18203
4	totalcalcium_max_w	-0.191486	1.17954
5	totalcalcium_max_w	-0.280195	0.969349
6	totalcalcium_max_w	-0.225105	1.05308
7	totalcalcium_max_w	-0.284229	1.14734
8	totalcalcium_max_w	-0.226025	1.07859
9	totalcalcium_max_w	-0.140471	1.01817
10	totalcalcium_max_w	-0.0859671	1.01698
1	totalcalcium_min_w	NA	1.90251
2	totalcalcium_min_w	0.315456	0.901453
3	totalcalcium_min_w	0.41244	0.997044
4	totalcalcium_min_w	0.252885	1.40105
5	totalcalcium_min_w	0.366764	1.18354
6	totalcalcium_min_w	0.406375	1.42457
7	totalcalcium_min_w	0.315474	1.43464
8	totalcalcium_min_w	0.260795	1.09531
9	totalcalcium_min_w	0.219154	1.08634
10	totalcalcium_min_w	0.225266	1.13143
1	hr_valuenum_w	NA	0.905847
2	hr_valuenum_w	-0.319281	0.944688
3	hr_valuenum_w	-0.0843068	0.968983
4	hr_valuenum_w	0.210185	1.17878
5	hr_valuenum_w	0.111774	0.958802
6	hr_valuenum_w	0.163662	0.991135
7	hr_valuenum_w	0.132591	1.07406
8	hr_valuenum_w	0.156238	1.07484
9	hr_valuenum_w	0.105828	1.01032
10	hr_valuenum_w	0.140796	1.02913
1	hr_max_w	NA	0.905847
2	hr_max_w	0.16594	1.07639
3	hr_max_w	0.169677	0.918996
4	hr_max_w	-0.00833961	1.13318
5	hr_max_w	-0.0463282	0.888374
6	hr_max_w	-0.150576	0.953274
7	hr_max_w	-0.149536	1.03349
8	hr_max_w	-0.105828	0.981935
9	hr_max_w	-0.183333	0.95346
10	hr_max_w	-0.141858	0.951248
1	hr_min_w	NA	0.905847
2	hr_min_w	-0.376643	0.922416
3	hr_min_w	-0.490673	1.10897
4	hr_min_w	-0.162551	1.24871
5	hr_min_w	-0.065252	1.02977
6	hr_min_w	0.0454013	1.02482
7	hr_min_w	-0.0742609	1.01189
8	hr_min_w	-0.116265	1.07123
9	hr_min_w	-0.0134512	1.11524
10	hr_min_w	-0.0461096	1.13581
1	map_valuenum_w	NA	1.90251
2	map_valuenum_w	0.236625	0.997731
3	map_valuenum_w	0.543969	1.18203
4	map_valuenum_w	0.536655	1.38388
5	map_valuenum_w	0.349621	1.11358
6	map_valuenum_w	0.366103	1.12303
7	map_valuenum_w	0.350759	1.09764
8	map_valuenum_w	0.397285	1.1206
9	map_valuenum_w	0.404998	1.05841
10	map_valuenum_w	0.429819	1.08936
1	map_max_w	NA	0.905847
2	map_max_w	-0.489293	0.89507
3	map_max_w	-0.0219824	1.14208
4	map_max_w	0.251752	1.20996
5	map_max_w	0.344643	1.13598
6	map_max_w	0.317822	1.08337
7	map_max_w	0.428833	1.18922
8	map_max_w	0.285805	1.15492
9	map_max_w	0.206358	1.0624
10	map_max_w	0.284175	1.03158
1	map_min_w	NA	0.905847
2	map_min_w	-0.309381	1.30118
3	map_min_w	0.0821378	1.01214
4	map_min_w	0.355284	0.986559
5	map_min_w	0.233927	1.02577
6	map_min_w	0.192791	0.956108
7	map_min_w	0.122776	1.02781
8	map_min_w	0.00352925	0.969563
9	map_min_w	0.0605829	1.01178
10	map_min_w	0.0772536	1.02251
1	rr_valuenum_w	NA	1.90251
2	rr_valuenum_w	0.249167	1.32308
3	rr_valuenum_w	0.189701	1.12523
4	rr_valuenum_w	0.191409	1.03645
5	rr_valuenum_w	0.273687	1.23385
6	rr_valuenum_w	0.155292	1.13194
7	rr_valuenum_w	0.0540871	0.973071
8	rr_valuenum_w	0.0413957	0.948388
9	rr_valuenum_w	0.113747	0.97355
10	rr_valuenum_w	0.0566093	0.987672
1	rr_max_w	NA	0.905847
2	rr_max_w	0.342997	1.32115
3	rr_max_w	0.094635	0.936751
4	rr_max_w	0.221729	1.14765
5	rr_max_w	0.292677	1.24171
6	rr_max_w	0.0978111	1.14645
7	rr_max_w	0.200153	1.21614
8	rr_max_w	0.185828	1.03772
9	rr_max_w	0.119768	0.981908
10	rr_max_w	0.1081	1.01623
1	rr_min_w	NA	1.22474
2	rr_min_w	-0.443492	0.978606
3	rr_min_w	-0.248217	0.929357
4	rr_min_w	-0.30508	1.17066
5	rr_min_w	-0.151336	1.06831
6	rr_min_w	-0.00569323	1.01452
7	rr_min_w	0.136923	1.26087
8	rr_min_w	0.231121	1.13388
9	rr_min_w	0.242894	1.06207
10	rr_min_w	0.29155	1.10238
1	temperature_valuenum_w	NA	0.905847
2	temperature_valuenum_w	0.562948	1.18522
3	temperature_valuenum_w	-0.0271148	1.00319
4	temperature_valuenum_w	-0.262559	1.00279
5	temperature_valuenum_w	-0.152382	1.08291
6	temperature_valuenum_w	-0.0107882	1.06301
7	temperature_valuenum_w	-0.10812	0.97728
8	temperature_valuenum_w	-0.0594023	1.03256
9	temperature_valuenum_w	0.0493219	1.04179
10	temperature_valuenum_w	0.0529265	1.0842
1	temperature_max_w	NA	1.90251
2	temperature_max_w	0.376161	1.18203
3	temperature_max_w	0.480314	1.05639
4	temperature_max_w	0.45192	1.13162
5	temperature_max_w	0.497674	1.28017
6	temperature_max_w	0.363713	1.121
7	temperature_max_w	0.157983	0.944402
8	temperature_max_w	0.213737	1.0317
9	temperature_max_w	0.137214	1.09821
10	temperature_max_w	0.21477	1.07495
1	temperature_min_w	NA	0.905847
2	temperature_min_w	0.406194	1.26385
3	temperature_min_w	0.351354	0.997731
4	temperature_min_w	0.26762	0.978238
5	temperature_min_w	0.350144	1.24499
6	temperature_min_w	0.154616	1.12606
7	temperature_min_w	0.166046	1.02316
8	temperature_min_w	0.22801	1.03275
9	temperature_min_w	0.152254	1.11105
10	temperature_min_w	0.148798	1.04102
1	output_w	NA	0.905847
2	output_w	0.441733	0.976177
3	output_w	0.114807	0.903955
4	output_w	0.320022	1.21962
5	output_w	0.314873	1.15668
6	output_w	0.221485	1.01803
7	output_w	0.0454313	1.10202
8	output_w	0.0390839	0.93289
9	output_w	-0.0427014	0.961667
10	output_w	0.0152363	0.989556
1	output_max_w	NA	0.905847
2	output_max_w	-0.13453	0.935529
3	output_max_w	-0.272188	1.21482
4	output_max_w	0.0283148	0.895956
5	output_max_w	0.120637	1.02192
6	output_max_w	-0.0632366	1.01169
7	output_max_w	0.0580142	1.00646
8	output_max_w	-0.0318067	0.977393
9	output_max_w	-0.047663	0.970131
10	output_max_w	-0.106101	1.01076
1	output_min_w	NA	0.905847
2	output_min_w	0.3964	1.30959
3	output_min_w	0.242748	0.948331
4	output_min_w	0.0407629	1.13981
5	output_min_w	0.0641526	1.27903
6	output_min_w	-0.00643	1.04387
7	output_min_w	-0.154904	0.933389
8	output_min_w	-0.242423	0.962403
9	output_min_w	-0.233384	0.961291
10	output_min_w	-0.16129	0.984747
