# Supplementary material for: Evaluating In-Hospital Arrhythmias in Critically Ill Acute Kidney Injury Patients: Predictive Models, Mortality Risks, and the Efficacy of Antiarrhythmic Drugs
Source: J Clin Med. 2025 Jun 26;14(13):4552. doi: 10.3390/jcm14134552 (PMC12249616; doi:10.3390/jcm14134552)
Supplement: Supplementary file 1 [file jcm-14-04552-s001.zip › Supplementary Table S3 - atrial fibrillation.xlsx]

## Sheet: Sheet1
atrial fibrillation	before PSM					after PSM
	atrial fibrillation= 0	atrial fibrillation= 1	P	SMD		atrial fibrillation= 0	atrial fibrillation= 1	P	SMD
In-hospital death(%)	968 (7.972%)	255 (13.471%)	<0.01	0.178		177 (9.350%)	255 (13.471%)	<0.01	0.13
Age (years)	65.489 ± 15.938	76.440 ± 10.846	<0.01	0.803		74.721 ± 16.141	76.440 ± 10.846	<0.01	0.125
Los(days(median [IQR]))	2.284 [1.300, 4.455]	2.851 [1.514, 5.239]	<0.01	0.054		2.291 [1.312, 4.592]	2.851 [1.514, 5.239]	<0.01	0.07
Gender,male (%)	5015 (41.303%)	794 (41.944%)	0.616	0.013		805 (42.525%)	794 (41.944%)	0.742	0.012
comorbidities
cerebral infarction(%)	982 (8.088%)	217 (11.463%)	<0.01	0.114		165 (8.716%)	217 (11.463%)	<0.01	0.091
CKD(%)	3739 (30.794%)	767 (40.518%)	<0.01	0.204		890 (47.061%)	767 (40.518%)	<0.01	0.132
diabetes(%)	2604 (21.446%)	361 (19.070%)	0.02	0.059		380 (20.074%)	361 (19.070%)	0.461	0.025
heart failure(%)	4084 (33.635%)	1229 (64.923%)	<0.01	0.659		1022 (53.858%)	1229 (64.923%)	<0.01	0.077
hypertension(%)	5452 (44.902%)	794 (41.944%)	0.017	0.06		835 (44.110%)	794 (41.944%)	0.189	0.044
Infarct circulation(%)	1830 (15.072%)	307 (16.218%)	0.209	0.032		281 (14.844%)	307 (16.218%)	0.262	0.038
pancreatitis(%)	408 (3.360%)	33 (1.743%)	<0.01	0.103		67 (3.539%)	33 (1.743%)	<0.01	0.112
medication usage
antibiotic usage(%)	8603 (70.853%)	1337 (70.629%)	0.863	0.005		1346 (71.104%)	1337 (70.629%)	0.775	0.01
blood products(%)	4055 (33.396%)	674 (35.605%)	0.062	0.046		631 (33.333%)	674 (35.605%)	0.151	0.048
colloids(%)	2372 (19.535%)	397 (20.972%)	0.153	0.036		368 (19.440%)	397 (20.972%)	0.257	0.038
crystalloids(%)	6537 (53.838%)	1002 (52.932%)	0.477	0.018		1001 (52.879%)	1002 (52.932%)	1	0.001
furosemide(%)	6554 (53.978%)	1299 (68.621%)	<0.01	0.304		999 (52.773%)	1299 (68.621%)	0.028	0.103
insulin(%)	4815 (39.656%)	751 (39.672%)	1	0		748 (39.514%)	751 (39.672%)	0.947	0.003
nitroglycerin(%)	2512 (20.689%)	442 (23.349%)	0.009	0.064		366 (19.334%)	442 (23.349%)	0.003	0.098
pressor(%)	3411 (28.093%)	640 (33.809%)	<0.01	0.124		544 (28.737%)	640 (33.809%)	0.001	0.11
anticoagulant(%)	9008 (74.189%)	1471 (77.707%)	0.001	0.082		1416 (74.802%)	1471 (77.707%)	0.039	0.068
sodiumbicarbonate(%)	1618 (13.326%)	214 (11.305%)	0.017	0.062		255 (13.471%)	214 (11.305%)	0.048	0.066
laboratory examinations
WBC_valuenum(K/mcL(median [IQR]))	10.800 [7.500, 15.100]	10.800 [7.700, 15.200]	0.664	0.005		10.900 [7.600, 15.600]	10.800 [7.700, 15.200]	0.704	0.022
WBC_max(K/mcL(median [IQR]))	11.900 [8.300, 16.700]	11.700 [8.200, 16.700]	0.702	0.013		12.100 [8.500, 16.900]	11.700 [8.200, 16.700]	0.303	0.028
WBC_min(K/mcL(median [IQR]))	9.800 [6.900, 13.400]	9.800 [7.100, 13.500]	0.134	0.01		9.800 [6.900, 13.600]	9.800 [7.100, 13.500]	0.54	0.01
AG_valuenum(mEq/L(median [IQR]))	14.000 [12.000, 17.000]	15.000 [13.000, 17.000]	<0.01	0.073		15.000 [12.000, 18.000]	15.000 [13.000, 17.000]	0.074	0.044
AG_max(mEq/L(median [IQR]))	16.000 [13.000, 19.000]	16.000 [14.000, 18.000]	0.061	0.024		16.000 [13.000, 19.000]	16.000 [14.000, 18.000]	0.539	0.009
AG_min(mEq/L(median [IQR]))	13.752 ± 3.634	14.162 ± 3.647	<0.01	0.113		13.865 ± 3.693	14.162 ± 3.647	0.013	0.081
BUN_valuenum(mg/dL(median [IQR]))	27.000 [18.000, 43.000]	32.000 [23.000, 50.000]	<0.01	0.226		33.000 [20.000, 43.000]	32.000 [23.000, 50.000]	<0.01	0.102
BUN_max(mg/dL(median [IQR]))	29.000 [19.000, 46.000]	35.000 [24.000, 53.000]	<0.01	0.202		29.000 [21.000, 46.000]	35.000 [24.000, 53.000]	<0.01	0.119
BUN_min(mg/dL(median [IQR]))	25.000 [17.000, 40.000]	31.000 [22.000, 47.000]	<0.01	0.251		26.000 [17.000, 41.000]	31.000 [22.000, 47.000]	<0.01	0.124
chloride_valuenum(mEq/L(median [IQR]))	104.232 ± 6.977	103.267 ± 6.966	<0.01	0.138		104.119 ± 7.169	103.267 ± 6.966	<0.01	0.102
chloride_max(mEq/L(median [IQR]))	106.000 [102.000, 110.000]	105.000 [101.000, 108.000]	<0.01	0.022		106.000 [102.000, 110.000]	105.000 [101.000, 108.000]	<0.01	0.033
chloride_min(mEq/L(median [IQR]))	102.656 ± 6.956	101.908 ± 6.827	<0.01	0.109		102.577 ± 7.215	101.908 ± 6.827	0.003	0.095
creatinine_valuenum(mg/dL(median [IQR]))	1.400 [1.000, 2.000]	1.400 [1.100, 2.000]	<0.01	0.055		1.300 [1.000, 2.000]	1.400 [1.100, 2.000]	0.002	0.084
creatinine_max(mg/dL(median [IQR]))	1.400 [1.100, 2.200]	1.500 [1.100, 2.200]	0.001	0.072		1.400 [1.100, 2.200]	1.500 [1.100, 2.200]	0.031	0.097
creatinine_min(mg/dL(median [IQR]))	1.300 [0.900, 1.800]	1.400 [1.000, 1.900]	<0.01	0.029		1.300 [0.900, 1.900]	1.400 [1.000, 1.900]	<0.01	0.058
glucose_valuenum(mg/dL(median [IQR]))	128.000 [104.000, 165.000]	126.000 [104.000, 158.000]	0.011	0.023		127.000 [103.000, 165.000]	126.000 [104.000, 158.000]	0.099	0.102
glucose_max(mg/dL(median [IQR]))	151.000 [118.000, 203.000]	147.000 [118.000, 189.000]	<0.01	0.041		152.000 [118.000, 204.000]	147.000 [118.000, 189.000]	0.002	0.033
glucose_min(mg/dL(median [IQR]))	111.000 [93.000, 137.000]	112.000 [95.000, 135.000]	0.395	0.001		109.000 [93.000, 135.000]	112.000 [95.000, 135.000]	0.248	0.02
hemoglobin_valuenum(g/dL(median [IQR]))	10.000 [8.600, 11.600]	10.100 [8.700, 11.600]	0.115	0.013		10.250 ± 2.175	10.273 ± 2.052	0.73	0.011
hemoglobin_max(g/dL(median [IQR]))	10.500 [9.200, 12.000]	10.500 [9.300, 11.900]	0.712	0.036		10.500 [9.200, 12.100]	10.500 [9.300, 11.900]	0.883	0.046
hemoglobin_min(g/dL(median [IQR]))	9.727 ± 2.160	9.875 ± 2.120	<0.01	0.069		9.820 ± 2.239	9.875 ± 2.120	0.438	0.025
INR_valuenum(median [IQR])	1.300 [1.100, 1.600]	1.500 [1.300, 2.000]	<0.01	0.342		1.300 [1.100, 1.600]	1.500 [1.300, 2.000]	<0.01	0.098
INR_max(median [IQR])	1.300 [1.200, 1.700]	1.600 [1.300, 2.200]	<0.01	0.334		1.600 [1.400, 1.800]	1.600 [1.300, 2.200]	<0.01	0.117
INR_min(median [IQR])	1.300 [1.100, 1.500]	1.400 [1.200, 1.900]	<0.01	0.32		1.400 [1.100, 1.900]	1.400 [1.200, 1.900]	<0.01	0.109
pH_valuenum(units(median [IQR]))	7.370 [7.320, 7.420]	7.380 [7.330, 7.420]	0.115	0.028		7.370 [7.320, 7.420]	7.380 [7.330, 7.420]	0.166	0.033
pH_max(units(median [IQR]))	7.397 ± 0.068	7.399 ± 0.068	0.249	0.029		7.397 ± 0.066	7.399 ± 0.068	0.19	0.043
pH_min(units(median [IQR]))	7.350 [7.280, 7.400]	7.350 [7.300, 7.400]	<0.01	0.092		7.350 [7.280, 7.400]	7.350 [7.300, 7.400]	0.003	0.098
PLT_valuenum(K/uL(median [IQR]))	184.000 [128.000, 252.000]	184.000 [133.000, 246.000]	0.765	0.022		186.000 [127.000, 252.000]	184.000 [133.000, 246.000]	0.998	0.031
PLT_max(K/uL(median [IQR]))	192.000 [136.000, 259.000]	190.000 [142.000, 255.000]	0.885	0.032		193.000 [136.000, 259.000]	190.000 [142.000, 255.000]	0.86	0.033
PLT_min(K/uL(median [IQR]))	171.000 [115.000, 236.000]	170.000 [123.000, 233.000]	0.359	0.013		172.000 [113.000, 237.000]	170.000 [123.000, 233.000]	0.63	0.005
potassium_valuenum(mEq/L(median [IQR]))	4.200 [3.800, 4.700]	4.200 [3.800, 4.800]	0.088	0.019		4.200 [3.800, 4.700]	4.200 [3.800, 4.800]	0.264	0.007
potassium_max(mEq/L(median [IQR]))	4.400 [4.000, 5.000]	4.400 [4.000, 5.000]	0.928	0.014		4.400 [4.000, 5.100]	4.400 [4.000, 5.000]	0.977	0.001
potassium_min(mEq/L(median [IQR]))	3.934 ± 0.601	3.964 ± 0.587	0.044	0.049		3.943 ± 0.605	3.964 ± 0.587	0.291	0.034
PT_valuenum(sec(median [IQR]))	14.400 [12.700, 17.300]	16.600 [14.000, 22.400]	<0.01	0.002		14.400 [12.700, 17.400]	16.600 [14.000, 22.400]	<0.01	0.019
PT_max(sec(median [IQR]))	14.700 [12.825, 18.000]	17.000 [14.300, 23.900]	<0.01	0.011		14.600 [12.900, 18.100]	17.000 [14.300, 23.900]	<0.01	0.032
PT_min(sec(median [IQR]))	13.900 [12.400, 16.400]	15.400 [13.400, 19.900]	<0.01	0.018		13.900 [12.400, 16.600]	15.400 [13.400, 19.900]	<0.01	0.267
sodium_valuenum(mEq/L(median [IQR]))	138.191 ± 5.886	138.451 ± 5.851	0.073	0.044		138.220 ± 6.056	138.451 ± 5.851	0.233	0.039
sodium_max(mEq/L(median [IQR]))	139.000 [137.000, 142.000]	140.000 [137.000, 142.000]	0.46	0.013		139.000 [137.000, 142.000]	140.000 [137.000, 142.000]	0.333	0.002
sodium_min(mEq/L(median [IQR]))	137.044 ± 5.595	137.366 ± 5.560	0.019	0.058		137.081 ± 5.798	137.366 ± 5.560	0.124	0.05
bicarbonate_valuenum(mEq/L(median [IQR]))	21.945 ± 4.941	22.937 ± 5.081	<0.01	0.198		21.992 ± 4.970	22.937 ± 5.081	<0.01	0.088
bicarbonate_max(mEq/L(median [IQR]))	23.376 ± 4.422	24.117 ± 4.821	<0.01	0.16		23.394 ± 4.460	24.117 ± 4.821	<0.01	0.096
bicarbonate_min(mEq/L(median [IQR]))	21.151 ± 4.952	22.103 ± 5.116	<0.01	0.189		21.181 ± 4.996	22.103 ± 5.116	<0.01	0.102
totalcalcium_valuenum(mg/dL(median [IQR]))	8.280 ± 0.934	8.369 ± 0.812	<0.01	0.102		8.268 ± 0.958	8.369 ± 0.812	<0.01	0.113
totalcalcium_max(mg/dL(median [IQR]))	8.400 [8.000, 8.900]	8.500 [8.100, 8.900]	<0.01	0.034		8.400 [8.000, 8.900]	8.500 [8.100, 8.900]	0.011	0.038
totalcalcium_min(mg/dL(median [IQR]))	8.081 ± 0.876	8.190 ± 0.811	<0.01	0.13		8.070 ± 0.897	8.190 ± 0.811	<0.01	0.131
RBC_valuenum(m/uL(median [IQR]))	3.443 ± 0.772	3.478 ± 0.753	0.063	0.046		3.468 ± 0.799	3.478 ± 0.753	0.694	0.013
RBC_max(m/uL(median [IQR]))	3.578 ± 0.710	3.602 ± 0.688	0.167	0.034		3.593 ± 0.737	3.602 ± 0.688	0.695	0.013
RBC_min(m/uL(median [IQR]))	3.292 ± 0.747	3.351 ± 0.739	0.001	0.079		3.316 ± 0.772	3.351 ± 0.739	0.146	0.047
vital signs
APSIII(median [IQR])	48.000 [37.000, 64.000]	52.000 [42.000, 67.000]	<0.01	0.159		52.000 [37.000, 64.000]	52.000 [42.000, 67.000]	<0.01	0.106
HR_valuenum(bpm/min(median [IQR]))	87.000 [75.000, 102.000]	91.000 [78.000, 109.000]	<0.01	0.199		90.000 [75.000, 101.000]	91.000 [78.000, 109.000]	<0.01	0.108
HR_max(bpm/min(median [IQR]))	100.000 [88.000, 115.000]	109.000 [93.000, 127.000]	<0.01	0.358		107.000 [89.000, 115.000]	109.000 [93.000, 127.000]	<0.01	0.094
HR_min(bpm/min(median [IQR]))	71.385 ± 15.533	73.265 ± 16.172	<0.01	0.119		71.637 ± 15.161	73.265 ± 16.172	<0.01	0.104
MAP_valuenum(mmHg(median [IQR]))	81.000 [70.000, 94.000]	80.000 [69.000, 93.000]	0.041	0.014		81.000 [70.000, 94.000]	80.000 [69.000, 93.000]	0.075	0.068
MAP_max(mmHg(median [IQR]))	101.000 [90.000, 115.000]	101.000 [90.000, 114.000]	0.423	0.017		101.000 [89.000, 115.000]	101.000 [90.000, 114.000]	0.681	0.034
MAP_min(mmHg(median [IQR]))	58.000 [51.000, 66.000]	57.000 [50.000, 63.000]	<0.01	0.003		58.000 [51.000, 66.000]	57.000 [50.000, 63.000]	<0.01	0.109
RR_valuenum(insp/min(median [IQR]))	19.000 [16.000, 23.000]	20.000 [16.000, 24.000]	<0.01	0.076		19.000 [15.000, 23.000]	20.000 [16.000, 24.000]	<0.01	0.089
RR_max(insp/min(median [IQR]))	27.000 [24.000, 32.000]	28.000 [25.000, 32.000]	<0.01	0.109		27.000 [24.000, 32.000]	28.000 [25.000, 32.000]	<0.01	0.085
RR_min(insp/min(median [IQR]))	12.095 ± 4.475	12.525 ± 4.442	<0.01	0.096		12.052 ± 4.458	12.525 ± 4.442	<0.01	0.106
temperature_valuenum(°F(median [IQR]))	98.100 [97.500, 98.700]	97.900 [97.400, 98.500]	<0.01	0.042		98.100 [97.500, 98.700]	97.900 [97.400, 98.500]	<0.01	0.037
temperature_max(°F(median [IQR]))	98.800 [98.400, 99.700]	98.600 [98.200, 99.300]	<0.01	0.071		98.900 [98.400, 99.600]	98.600 [98.200, 99.300]	<0.01	0.077
temperature_min(°F(median [IQR]))	97.600 [96.800, 98.000]	97.500 [96.600, 97.800]	<0.01	0.031		97.600 [96.800, 98.000]	97.500 [96.600, 97.800]	<0.01	0.02
output_valuenum(ml/min(median [IQR]))	150.000 [65.000, 300.000]	125.000 [50.000, 250.000]	<0.01	0.189		159.000 [60.000, 300.000]	125.000 [50.000, 250.000]	<0.01	0.108
output_max(ml/min(median [IQR]))	300.000 [160.000, 450.000]	250.000 [140.000, 400.000]	<0.01	0.216		280.000 [160.000, 430.000]	250.000 [140.000, 400.000]	<0.01	0.088
output_min(ml/min(median [IQR]))	30.000 [15.000, 75.000]	25.000 [12.000, 50.000]	<0.01	0.196		33.000 [15.000, 70.000]	25.000 [12.000, 50.000]	<0.01	0.103
treatment measures
CRRT(%)	889 (7.322%)	120 (6.339%)	0.136	0.039		153 (8.082%)	120 (6.339%)	0.044	0.067
ventilation(%)	7442 (61.291%)	1312 (69.308%)	<0.01	0.169		1174 (62.018%)	1312 (69.308%)	<0.01	0.154
