# Supplementary material for: Evaluating In-Hospital Arrhythmias in Critically Ill Acute Kidney Injury Patients: Predictive Models, Mortality Risks, and the Efficacy of Antiarrhythmic Drugs
Source: J Clin Med. 2025 Jun 26;14(13):4552. doi: 10.3390/jcm14134552 (PMC12249616; doi:10.3390/jcm14134552)
Supplement: Supplementary file 1 [file jcm-14-04552-s001.zip › Supplementary Table S4 - atrial flutter.xlsx]

## Sheet: Sheet1
atrialflutter	before PSM					after PSM
	atrialflutter= 0	atrialflutter= 1	P	SMD		atrialflutter= 0	atrialflutter= 1	P	SMD
In-hospital death(%)	1217 (8.748%)	6 (4.878%)	0.176	0.154		3 (2.439%)	6 (4.878%)	0.497	0.13
Age (years)	66.921 ± 15.814	71.959 ± 13.208	<0.01	0.346		71.772 ± 13.887	71.959 ± 13.208	0.914	0.014
Los(days(median [IQR]))	2.344 [1.313, 4.565]	3.635 [1.662, 6.825]	<0.01	0.266		2.707 [1.538, 5.945]	3.635 [1.662, 6.825]	0.251	0.117
Gender,male (%)	5764 (41.432%)	45 (36.585%)	0.32	0.099		52 (42.081%)	45 (36.585%)	0.344	0.108
comorbidities
cerebral infarction(%)	1186 (8.525%)	13 (10.569%)	0.519	0.069		8 (6.504%)	13 (10.569%)	0.361	0.145
CKD(%)	4452 (32.001%)	54 (43.902%)	<0.01	0.247		62 (50.407%)	54 (43.902%)	0.371	0.13
diabetes(%)	2935 (21.097%)	30 (24.390%)	0.435	0.078		34 (27.642%)	30 (24.390%)	0.663	0.074
heart failure(%)	5226 (37.565%)	87 (70.732%)	<0.01	0.705		88 (71.545%)	87 (70.732%)	1	0.018
hypertension(%)	6203 (44.587%)	43 (34.959%)	0.041	0.197		36 (29.268%)	43 (34.959%)	0.413	0.122
Infarct circulation(%)	2113 (15.188%)	24 (19.512%)	0.229	0.114		30 (24.390%)	24 (19.512%)	0.441	0.118
pancreatitis(%)	439 (3.156%)	2 (1.626%)	0.479	0.1		3 (2.439%)	2 (1.626%)	1	0.057
medication usage
antibiotic usage(%)	9854 (70.831%)	86 (69.919%)	0.903	0.02		89 (72.358%)	86 (69.919%)	0.778	0.054
blood products(%)	4695 (33.748%)	34 (27.642%)	0.183	0.132		32 (26.016%)	34 (27.642%)	0.886	0.037
colloids(%)	2749 (19.760%)	20 (16.260%)	0.391	0.091		24 (19.512%)	20 (16.260%)	0.618	0.085
crystalloids(%)	7479 (53.759%)	60 (48.780%)	0.312	0.1		59 (47.967%)	60 (48.780%)	1	0.016
furosemide(%)	7765 (55.815%)	88 (71.545%)	<0.01	0.331		89 (72.358%)	88 (71.545%)	1	0.018
insulin(%)	5511 (39.613%)	55 (44.715%)	0.29	0.103		57 (46.341%)	55 (44.715%)	0.898	0.033
nitroglycerin(%)	2918 (20.975%)	36 (29.268%)	0.033	0.192		37 (30.081%)	36 (29.268%)	1	0.018
pressor(%)	4004 (28.781%)	47 (38.211%)	0.028	0.2		51 (41.463%)	47 (38.211%)	0.696	0.066
anticoagulant(%)	10382 (74.626%)	97 (78.862%)	0.331	0.1		97 (78.862%)	97 (78.862%)	1	0.001
sodiumbicarbonate(%)	1817 (13.061%)	15 (12.195%)	0.881	0.026		21 (17.073%)	15 (12.195%)	0.367	0.138
laboratory examinations
WBC_valuenum(K/mcL(median [IQR]))	10.800 [7.600, 15.100]	10.200 [7.850, 15.150]	0.721	0.128		10.900 [7.700, 15.500]	10.200 [7.850, 15.150]	0.513	0.166
WBC_max(K/mcL(median [IQR]))	11.900 [8.300, 16.700]	10.800 [8.250, 15.750]	0.293	0.166		12.000 [8.150, 15.500]	10.800 [8.250, 15.750]	0.696	0.124
WBC_min(K/mcL(median [IQR]))	9.800 [6.900, 13.400]	9.900 [6.800, 13.950]	0.961	0.076		10.600 [7.250, 14.000]	9.900 [6.800, 13.950]	0.411	0.129
AG_valuenum(mEq/L(median [IQR]))	15.000 [12.000, 17.000]	14.000 [12.000, 17.000]	0.817	0.014		14.715 ± 3.472	15.098 ± 4.046	0.427	0.101
AG_max(mEq/L(median [IQR]))	16.000 [13.000, 19.000]	16.000 [13.000, 19.000]	0.959	0.003		15.927 ± 3.909	16.358 ± 4.445	0.42	0.103
AG_min(mEq/L(median [IQR]))	13.000 [11.000, 16.000]	13.000 [12.000, 16.000]	0.822	0.051		14.000 [12.000, 16.000]	13.000 [12.000, 16.000]	0.617	0.032
BUN_valuenum(mg/dL(median [IQR]))	28.000 [18.000, 44.000]	29.000 [21.500, 45.500]	0.228	0.072		33.000 [21.000, 47.500]	29.000 [21.500, 45.500]	0.515	0.007
BUN_max(mg/dL(median [IQR]))	30.000 [20.000, 47.000]	32.000 [23.500, 46.500]	0.174	0.065		35.000 [22.500, 52.000]	32.000 [23.500, 46.500]	0.646	0.002
BUN_min(mg/dL(median [IQR]))	26.000 [17.000, 41.000]	28.000 [20.500, 41.000]	0.12	0.092		31.000 [20.000, 46.000]	28.000 [20.500, 41.000]	0.542	0.001
chloride_valuenum(mEq/L(median [IQR]))	104.109 ± 6.983	103.244 ± 6.939	0.171	0.124		103.650 ± 6.507	103.244 ± 6.939	0.636	0.06
chloride_max(mEq/L(median [IQR]))	106.000 [102.000, 110.000]	105.000 [101.500, 109.000]	0.335	0.021		105.041 ± 6.485	104.683 ± 7.004	0.678	0.053
chloride_min(mEq/L(median [IQR]))	102.562 ± 6.947	101.805 ± 6.485	0.2	0.113		102.057 ± 6.149	101.805 ± 6.485	0.755	0.04
creatinine_valuenum(mg/dL(median [IQR]))	1.400 [1.000, 2.000]	1.500 [1.100, 2.100]	0.175	0.061		1.600 [1.100, 2.250]	1.500 [1.100, 2.100]	0.333	0.028
creatinine_max(mg/dL(median [IQR]))	1.500 [1.100, 2.200]	1.600 [1.200, 2.150]	0.204	0.046		1.700 [1.300, 2.400]	1.600 [1.200, 2.150]	0.395	0.006
creatinine_min(mg/dL(median [IQR]))	1.300 [0.900, 1.900]	1.400 [1.100, 1.900]	0.113	0.069		1.500 [1.100, 2.150]	1.400 [1.100, 1.900]	0.355	0.025
glucose_valuenum(mg/dL(median [IQR]))	128.000 [104.000, 164.000]	129.000 [106.000, 168.500]	0.617	0.021		131.000 [111.000, 171.500]	129.000 [106.000, 168.500]	0.491	0.069
glucose_max(mg/dL(median [IQR]))	151.000 [118.000, 200.000]	154.000 [122.000, 202.000]	0.886	0.039		157.000 [118.500, 194.000]	154.000 [122.000, 202.000]	0.887	0.074
glucose_min(mg/dL(median [IQR]))	111.000 [93.000, 137.000]	112.000 [97.500, 133.500]	0.526	0.003		114.000 [97.000, 134.000]	112.000 [97.500, 133.500]	0.835	0.025
hemoglobin_valuenum(g/dL(median [IQR]))	10.000 [8.600, 11.600]	10.600 [9.100, 12.250]	<0.01	0.012		10.514 ± 2.268	10.736 ± 2.175	0.434	0.1
hemoglobin_max(g/dL(median [IQR]))	10.500 [9.200, 12.000]	11.000 [9.600, 12.800]	0.014	0.034		11.116 ± 2.010	11.175 ± 2.106	0.824	0.028
hemoglobin_min(g/dL(median [IQR]))	9.741 ± 2.154	10.432 ± 2.195	<0.01	0.317		10.298 ± 2.198	10.432 ± 2.195	0.634	0.061
INR_valuenum(median [IQR])	1.300 [1.200, 1.600]	1.500 [1.200, 2.000]	<0.01	0.202		1.400 [1.200, 1.850]	1.500 [1.200, 2.000]	0.187	0.056
INR_max(median [IQR])	1.400 [1.200, 1.700]	1.500 [1.200, 2.150]	<0.01	0.205		1.400 [1.200, 1.950]	1.500 [1.200, 2.150]	0.096	0.089
INR_min(median [IQR])	1.300 [1.100, 1.500]	1.400 [1.200, 1.900]	<0.01	0.209		1.300 [1.200, 1.600]	1.400 [1.200, 1.900]	0.364	0.073
pH_valuenum(units(median [IQR]))	7.366 ± 0.079	7.364 ± 0.074	0.726	0.031		7.363 ± 0.082	7.364 ± 0.074	0.909	0.015
pH_max(units(median [IQR]))	7.398 ± 0.068	7.397 ± 0.066	0.963	0.004		7.398 ± 0.064	7.397 ± 0.066	0.969	0.005
pH_min(units(median [IQR]))	7.350 [7.290, 7.400]	7.330 [7.280, 7.380]	0.092	0.097		7.313 ± 0.106	7.327 ± 0.085	0.255	0.146
PLT_valuenum(K/uL(median [IQR]))	184.000 [129.000, 252.000]	197.000 [144.500, 258.000]	0.258	0.02		196.000 [152.500, 249.500]	197.000 [144.500, 258.000]	0.566	0.086
PLT_max(K/uL(median [IQR]))	191.000 [137.000, 258.000]	204.000 [153.000, 259.000]	0.145	0.029		198.000 [160.000, 251.500]	204.000 [153.000, 259.000]	0.877	0.045
PLT_min(K/uL(median [IQR]))	171.000 [116.000, 235.000]	179.000 [133.000, 251.000]	0.072	0.01		187.000 [143.000, 244.000]	179.000 [133.000, 251.000]	0.772	0.022
potassium_valuenum(mEq/L(median [IQR]))	4.200 [3.800, 4.700]	4.300 [3.900, 4.800]	0.096	0.118		4.400 [3.900, 5.000]	4.300 [3.900, 4.800]	0.66	0.135
potassium_max(mEq/L(median [IQR]))	4.400 [4.000, 5.000]	4.600 [4.100, 5.200]	0.055	0.024		4.600 [4.100, 5.250]	4.600 [4.100, 5.200]	0.969	0.01
potassium_min(mEq/L(median [IQR]))	3.938 ± 0.600	4.002 ± 0.541	0.194	0.112		4.076 ± 0.601	4.002 ± 0.541	0.311	0.129
PT_valuenum(sec(median [IQR]))	14.600 [12.800, 17.900]	16.700 [13.500, 22.200]	<0.01	0.034		14.800 [13.150, 19.600]	16.700 [13.500, 22.200]	0.085	0.033
PT_max(sec(median [IQR]))	14.900 [13.000, 18.500]	16.600 [13.800, 22.100]	<0.01	0.04		14.900 [13.300, 19.000]	16.600 [13.800, 22.100]	0.052	0.098
PT_min(sec(median [IQR]))	14.000 [12.500, 16.800]	15.000 [13.150, 20.700]	<0.01	0.017		14.300 [12.900, 17.300]	15.000 [13.150, 20.700]	0.182	0.015
sodium_valuenum(mEq/L(median [IQR]))	138.228 ± 5.891	138.106 ± 4.742	0.778	0.023		138.057 ± 5.130	138.106 ± 4.742	0.938	0.01
sodium_max(mEq/L(median [IQR]))	139.000 [137.000, 142.000]	140.000 [137.000, 142.500]	0.692	0.012		139.374 ± 4.863	139.463 ± 4.696	0.883	0.019
sodium_min(mEq/L(median [IQR]))	137.088 ± 5.598	137.033 ± 4.660	0.896	0.011		136.894 ± 5.251	137.033 ± 4.660	0.827	0.028
bicarbonate_valuenum(mEq/L(median [IQR]))	22.000 [19.000, 25.000]	23.000 [19.000, 26.500]	0.102	0.232		22.000 [19.000, 25.500]	23.000 [19.000, 26.500]	0.719	0.098
bicarbonate_max(mEq/L(median [IQR]))	23.000 [21.000, 26.000]	23.000 [21.000, 27.000]	0.293	0.18		23.000 [21.000, 26.000]	23.000 [21.000, 27.000]	0.968	0.085
bicarbonate_min(mEq/L(median [IQR]))	21.000 [18.000, 24.000]	22.000 [18.500, 25.000]	0.268	0.183		21.000 [19.000, 24.000]	22.000 [18.500, 25.000]	0.779	0.07
totalcalcium_valuenum(mg/dL(median [IQR]))	8.290 ± 0.919	8.494 ± 0.835	<0.01	0.233		8.516 ± 0.673	8.494 ± 0.835	0.821	0.029
totalcalcium_max(mg/dL(median [IQR]))	8.400 [8.000, 8.900]	8.600 [8.200, 9.100]	<0.01	0.227		8.600 [8.200, 9.100]	8.600 [8.200, 9.100]	0.93	0.026
totalcalcium_min(mg/dL(median [IQR]))	8.094 ± 0.869	8.272 ± 0.792	<0.01	0.213		8.306 ± 0.682	8.272 ± 0.792	0.717	0.046
RBC_valuenum(m/uL(median [IQR]))	3.446 ± 0.769	3.658 ± 0.795	<0.01	0.271		3.638 ± 0.761	3.658 ± 0.795	0.846	0.025
RBC_max(m/uL(median [IQR]))	3.580 ± 0.706	3.763 ± 0.753	<0.01	0.251		3.738 ± 0.694	3.763 ± 0.753	0.792	0.034
RBC_min(m/uL(median [IQR]))	3.298 ± 0.746	3.547 ± 0.767	<0.01	0.329		3.520 ± 0.780	3.547 ± 0.767	0.782	0.035
vital signs
APSIII(median [IQR])	49.000 [38.000, 64.000]	50.000 [37.000, 62.500]	0.931	0.006		50.000 [40.000, 60.000]	50.000 [37.000, 62.500]	0.929	0.037
HR_valuenum(bpm/min(median [IQR]))	88.000 [76.000, 102.000]	92.000 [78.500, 113.500]	0.014	0.232		88.000 [74.000, 109.000]	92.000 [78.500, 113.500]	0.277	0.055
HR_max(bpm/min(median [IQR]))	101.000 [89.000, 116.000]	115.000 [92.000, 135.000]	<0.01	0.477		109.000 [92.500, 130.000]	115.000 [92.000, 135.000]	0.258	0.049
HR_min(bpm/min(median [IQR]))	71.629 ± 15.576	72.667 ± 21.176	0.589	0.056		73.073 ± 18.511	72.667 ± 21.176	0.873	0.02
MAP_valuenum(mmHg(median [IQR]))	80.000 [70.000, 94.000]	83.000 [71.000, 93.500]	0.859	0.013		83.593 ± 18.426	82.106 ± 16.969	0.511	0.084
MAP_max(mmHg(median [IQR]))	101.000 [90.000, 115.000]	100.000 [91.000, 117.000]	0.922	0.015		99.000 [89.500, 111.000]	100.000 [91.000, 117.000]	0.522	0.275
MAP_min(mmHg(median [IQR]))	58.000 [51.000, 66.000]	57.000 [51.000, 64.500]	0.502	0.004		58.000 [51.000, 64.500]	57.000 [51.000, 64.500]	0.826	0.041
RR_valuenum(insp/min(median [IQR]))	19.000 [16.000, 23.000]	20.000 [16.000, 23.000]	0.291	0.11		19.203 ± 5.400	20.415 ± 6.371	0.109	0.205
RR_max(insp/min(median [IQR]))	27.000 [24.000, 32.000]	29.000 [24.000, 34.000]	0.102	0.092		29.000 [25.000, 33.000]	29.000 [24.000, 34.000]	0.701	0.082
RR_min(insp/min(median [IQR]))	12.000 [10.000, 15.000]	13.000 [11.000, 16.000]	0.15	0.067		13.000 [10.000, 15.000]	13.000 [11.000, 16.000]	0.305	0.104
temperature_valuenum(°F(median [IQR]))	98.000 [97.500, 98.700]	97.900 [97.400, 98.600]	0.19	0.118		97.700 [97.000, 98.400]	97.900 [97.400, 98.600]	0.164	0.044
temperature_max(°F(median [IQR]))	98.800 [98.300, 99.600]	98.800 [98.100, 99.500]	0.09	0.105		98.800 [98.300, 99.500]	98.800 [98.100, 99.500]	0.524	0.08
temperature_min(°F(median [IQR]))	97.600 [96.800, 98.000]	97.500 [96.300, 97.800]	0.06	0.188		97.300 [96.000, 97.800]	97.500 [96.300, 97.800]	0.242	0.077
output_valuenum(ml/min(median [IQR]))	150.000 [60.000, 300.000]	150.000 [80.000, 255.000]	0.949	0.08		150.000 [60.000, 300.000]	150.000 [80.000, 255.000]	0.937	0.023
output_max(ml/min(median [IQR]))	300.000 [150.000, 440.000]	280.000 [172.500, 462.500]	0.592	0.009		300.000 [150.000, 400.000]	280.000 [172.500, 462.500]	0.418	0.037
output_min(ml/min(median [IQR]))	30.000 [15.000, 70.000]	30.000 [15.000, 77.500]	0.431	0.084		30.000 [20.000, 67.500]	30.000 [15.000, 77.500]	0.462	0.005
treatment measures
CRRT(%)	1001 (7.195%)	8 (6.504%)	0.904	0.027		9 (7.317%)	8 (6.504%)	1	0.032
ventilation(%)	8666 (62.292%)	88 (71.545%)	0.044	0.197		89 (72.358%)	88 (71.545%)	1	0.018
