# Supplementary material for: Evaluating In-Hospital Arrhythmias in Critically Ill Acute Kidney Injury Patients: Predictive Models, Mortality Risks, and the Efficacy of Antiarrhythmic Drugs
Source: J Clin Med. 2025 Jun 26;14(13):4552. doi: 10.3390/jcm14134552 (PMC12249616; doi:10.3390/jcm14134552)
Supplement: Supplementary file 1 [file jcm-14-04552-s001.zip › Supplementary Table S5 - AV block.xlsx]

## Sheet: Sheet1
AV block	before PSM					after PSM
	AV block= 0	AV block= 1	P	SMD		AV block= 0	AV block= 1	P	SMD
In-hospital death(%)	1200 (8.771%)	23 (6.516%)	0.165	0.085		15 (4.886%)	22 (7.166%)	0.309	0.096
Age (years)	66.776 ± 15.834	74.326 ± 12.351	<0.01	0.532		76.000 [67.500, 84.000]	77.000 [68.000, 84.000]	0.832	0.037
Los(days(median [IQR]))	2.344 [1.313, 4.608]	2.595 [1.491, 4.265]	0.308	0.055		2.372 [1.309, 4.193]	2.556 [1.459, 4.248]	0.465	0.039
Gender,male (%)	5693 (41.609%)	116 (32.861%)	<0.01	0.182		107 (34.853%)	99 (32.248%)	0.55	0.055
comorbidities
cerebral infarction(%)	1162 (8.493%)	37 (10.482%)	0.221	0.068		35 (11.401%)	32 (10.423%)	0.796	0.031
CKD(%)	4346 (31.764%)	160 (45.326%)	<0.01	0.281		118 (38.436%)	136 (44.300%)	0.164	0.119
diabetes(%)	2884 (21.079%)	81 (22.946%)	0.434	0.045		75 (24.430%)	66 (21.498%)	0.443	0.07
heart failure(%)	5129 (37.487%)	184 (52.125%)	<0.01	0.297		162 (52.769%)	162 (52.769%)	1	0.001
hypertension(%)	6094 (44.540%)	152 (43.059%)	0.618	0.03		136 (44.300%)	133 (43.322%)	0.871	0.02
Infarct circulation(%)	2059 (15.049%)	78 (22.096%)	<0.01	0.182		69 (22.476%)	62 (20.195%)	0.554	0.056
pancreatitis(%)	437 (3.194%)	4 (1.133%)	0.042	0.142		4 (1.303%)	4 (1.303%)	1	0.001
medication usage
antibiotic usage(%)	9698 (70.881%)	242 (68.555%)	0.373	0.051		230 (74.919%)	218 (71.010%)	0.318	0.088
blood products(%)	4614 (33.723%)	115 (32.578%)	0.695	0.024		95 (30.945%)	104 (33.876%)	0.49	0.063
colloids(%)	2679 (19.580%)	90 (25.496%)	0.007	0.142		90 (29.316%)	85 (27.687%)	0.721	0.036
crystalloids(%)	7358 (53.779%)	181 (51.275%)	0.38	0.05		164 (53.420%)	159 (51.792%)	0.746	0.033
furosemide(%)	7635 (55.803%)	218 (61.756%)	0.03	0.121		179 (58.306%)	185 (60.261%)	0.681	0.04
insulin(%)	5407 (39.519%)	159 (45.042%)	0.041	0.112		140 (45.603%)	132 (42.997%)	0.57	0.052
nitroglycerin(%)	2819 (20.604%)	135 (38.244%)	<0.01	0.394		125 (40.717%)	117 (38.111%)	0.563	0.053
pressor(%)	3950 (28.870%)	101 (28.612%)	0.963	0.006		91 (29.642%)	89 (28.990%)	0.929	0.014
anticoagulant(%)	10223 (74.719%)	256 (72.521%)	0.381	0.05		218 (71.010%)	217 (70.684%)	1	0.007
sodiumbicarbonate(%)	1801 (13.163%)	31 (8.782%)	0.02	0.14		31 (10.098%)	27 (8.795%)	0.679	0.044
laboratory examinations
WBC_valuenum(K/mcL(median [IQR]))	10.800 [7.600, 15.200]	10.600 [7.800, 14.200]	0.537	0.049		10.800 [7.550, 15.050]	11.200 [7.850, 14.250]	0.989	0.013
WBC_max(K/mcL(median [IQR]))	11.900 [8.300, 16.700]	12.000 [8.400, 16.000]	0.807	0.04		12.300 [8.200, 18.200]	12.400 [8.600, 16.300]	0.73	0.034
WBC_min(K/mcL(median [IQR]))	9.800 [6.900, 13.500]	9.600 [7.200, 12.400]	0.554	0.062		9.500 [6.800, 13.150]	9.900 [7.200, 12.750]	0.717	0.006
AG_valuenum(mEq/L(median [IQR]))	15.000 [12.000, 17.000]	14.000 [12.000, 17.000]	0.014	0.161		13.980 ± 3.718	14.270 ± 3.714	0.334	0.078
AG_max(mEq/L(median [IQR]))	16.000 [13.000, 19.000]	15.000 [13.000, 18.000]	<0.01	0.209		14.958 ± 3.855	15.326 ± 3.875	0.238	0.095
AG_min(mEq/L(median [IQR]))	13.817 ± 3.646	13.419 ± 3.299	0.026	0.114		12.974 ± 3.512	13.202 ± 3.212	0.402	0.068
BUN_valuenum(mg/dL(median [IQR]))	28.000 [18.000, 44.000]	31.000 [21.000, 48.000]	<0.01	0.116		28.000 [19.000, 45.000]	31.000 [21.000, 47.000]	0.156	0.089
BUN_max(mg/dL(median [IQR]))	30.000 [20.000, 47.000]	33.000 [22.000, 50.000]	<0.01	0.121		29.000 [21.000, 48.000]	33.000 [22.000, 49.000]	0.189	0.075
BUN_min(mg/dL(median [IQR]))	26.000 [17.000, 41.000]	30.000 [20.000, 46.000]	<0.01	0.135		26.000 [19.000, 42.000]	30.000 [20.000, 45.000]	0.145	0.081
chloride_valuenum(mEq/L(median [IQR]))	104.106 ± 6.985	103.929 ± 6.930	0.636	0.025		104.577 ± 6.161	103.977 ± 7.017	0.261	0.091
chloride_max(mEq/L(median [IQR]))	106.000 [102.000, 110.000]	106.000 [101.000, 110.000]	0.82	0.021		106.039 ± 6.401	105.404 ± 7.188	0.248	0.093
chloride_min(mEq/L(median [IQR]))	102.556 ± 6.946	102.510 ± 6.841	0.9	0.007		103.094 ± 5.746	102.492 ± 6.947	0.242	0.095
creatinine_valuenum(mg/dL(median [IQR]))	1.400 [1.000, 2.000]	1.500 [1.100, 2.100]	<0.01	0.055		1.300 [1.100, 1.950]	1.500 [1.100, 2.100]	0.081	0.092
creatinine_max(mg/dL(median [IQR]))	1.500 [1.100, 2.200]	1.500 [1.200, 2.200]	0.01	0.042		1.400 [1.100, 2.000]	1.500 [1.200, 2.250]	0.103	0.074
creatinine_min(mg/dL(median [IQR]))	1.300 [0.900, 1.900]	1.400 [1.000, 2.000]	<0.01	0.081		1.300 [1.000, 1.800]	1.400 [1.000, 2.000]	0.08	0.088
glucose_valuenum(mg/dL(median [IQR]))	127.000 [104.000, 164.000]	131.000 [108.000, 164.000]	0.247	0.021		126.000 [105.500, 161.500]	131.000 [108.000, 165.500]	0.251	0.062
glucose_max(mg/dL(median [IQR]))	150.000 [118.000, 200.000]	157.000 [125.000, 202.000]	0.246	0.052		162.000 [123.500, 202.500]	158.000 [125.500, 201.500]	0.747	0.081
glucose_min(mg/dL(median [IQR]))	111.000 [93.000, 137.000]	108.000 [94.000, 131.000]	0.272	0.066		105.000 [92.000, 128.000]	107.000 [93.500, 129.500]	0.402	0.002
hemoglobin_valuenum(g/dL(median [IQR]))	10.000 [8.600, 11.600]	9.900 [8.700, 11.500]	0.648	0.012		10.245 ± 2.026	10.117 ± 2.009	0.432	0.063
hemoglobin_max(g/dL(median [IQR]))	10.500 [9.200, 12.000]	10.500 [9.300, 12.100]	0.862	0.034		10.857 ± 1.907	10.621 ± 2.014	0.137	0.12
hemoglobin_min(g/dL(median [IQR]))	9.751 ± 2.157	9.597 ± 2.062	0.166	0.073		9.641 ± 2.168	9.531 ± 2.050	0.518	0.052
INR_valuenum(median [IQR])	1.300 [1.200, 1.600]	1.300 [1.200, 1.600]	0.388	0.102		1.300 [1.200, 1.600]	1.300 [1.200, 1.600]	0.867	0.068
INR_max(median [IQR])	1.400 [1.200, 1.700]	1.300 [1.200, 1.700]	0.487	0.1		1.400 [1.200, 1.700]	1.400 [1.200, 1.700]	0.245	0.063
INR_min(median [IQR])	1.300 [1.100, 1.500]	1.200 [1.100, 1.500]	0.088	0.065		1.200 [1.100, 1.500]	1.200 [1.100, 1.400]	0.889	0.016
pH_valuenum(units(median [IQR]))	7.366 ± 0.079	7.367 ± 0.077	0.868	0.009		7.364 ± 0.072	7.369 ± 0.077	0.401	0.068
pH_max(units(median [IQR]))	7.398 ± 0.068	7.402 ± 0.070	0.201	0.07		7.406 ± 0.065	7.406 ± 0.067	0.927	0.007
pH_min(units(median [IQR]))	7.350 [7.290, 7.400]	7.330 [7.280, 7.390]	0.108	0.016		7.327 ± 0.082	7.332 ± 0.084	0.465	0.059
PLT_valuenum(K/uL(median [IQR]))	185.000 [129.000, 252.000]	171.000 [130.000, 231.000]	0.046	0.022		168.000 [127.000, 218.500]	172.000 [131.000, 228.500]	0.532	0.032
PLT_max(K/uL(median [IQR]))	192.000 [137.000, 259.000]	181.000 [137.000, 236.000]	0.059	0.031		180.000 [141.500, 227.000]	181.000 [139.500, 236.000]	0.462	0.019
PLT_min(K/uL(median [IQR]))	171.000 [116.000, 236.000]	155.000 [115.000, 217.000]	0.032	0.015		151.000 [113.000, 199.500]	155.000 [116.000, 212.500]	0.364	0.047
potassium_valuenum(mEq/L(median [IQR]))	4.200 [3.800, 4.700]	4.400 [3.900, 4.900]	<0.01	0.222		4.400 [3.900, 5.000]	4.400 [3.900, 4.900]	0.814	0.048
potassium_max(mEq/L(median [IQR]))	4.400 [4.000, 5.000]	4.700 [4.200, 5.300]	<0.01	0.024		4.600 [4.200, 5.400]	4.700 [4.200, 5.400]	0.897	0.025
potassium_min(mEq/L(median [IQR]))	3.936 ± 0.599	4.036 ± 0.596	<0.01	0.168		3.992 ± 0.587	4.015 ± 0.598	0.634	0.038
PT_valuenum(sec(median [IQR]))	14.600 [12.800, 17.900]	14.400 [13.000, 17.500]	0.832	0.034		15.000 [13.000, 18.200]	14.600 [13.100, 17.700]	0.843	0.069
PT_max(sec(median [IQR]))	14.900 [13.000, 18.600]	14.500 [13.000, 17.400]	0.154	0.04		15.100 [13.250, 18.450]	14.600 [13.100, 17.400]	0.2	0.019
PT_min(sec(median [IQR]))	14.000 [12.500, 16.800]	13.600 [12.500, 15.900]	0.196	0.017		13.700 [12.400, 16.300]	13.700 [12.500, 15.950]	0.474	0.013
sodium_valuenum(mEq/L(median [IQR]))	138.239 ± 5.890	137.751 ± 5.543	0.104	0.085		137.980 ± 4.965	137.661 ± 5.645	0.457	0.06
sodium_max(mEq/L(median [IQR]))	139.000 [137.000, 142.000]	139.000 [136.000, 141.000]	0.032	0.012		139.000 [137.000, 141.000]	139.000 [136.000, 141.000]	0.976	0.036
sodium_min(mEq/L(median [IQR]))	137.096 ± 5.599	136.754 ± 5.266	0.229	0.063		136.980 ± 4.311	136.684 ± 5.404	0.453	0.061
bicarbonate_valuenum(mEq/L(median [IQR]))	22.071 ± 4.987	22.371 ± 4.324	0.201	0.064		22.427 ± 4.284	22.440 ± 4.465	0.971	0.003
bicarbonate_max(mEq/L(median [IQR]))	23.475 ± 4.493	23.533 ± 4.131	0.796	0.013		23.459 ± 4.052	23.622 ± 4.258	0.628	0.039
bicarbonate_min(mEq/L(median [IQR]))	21.269 ± 5.000	21.703 ± 4.342	0.066	0.093		21.717 ± 4.203	21.759 ± 4.469	0.904	0.01
totalcalcium_valuenum(mg/dL(median [IQR]))	8.291 ± 0.921	8.331 ± 0.815	0.363	0.046		8.307 ± 0.825	8.297 ± 0.831	0.876	0.013
totalcalcium_max(mg/dL(median [IQR]))	8.400 [8.000, 8.900]	8.400 [8.000, 8.900]	0.95	0.006		8.400 [8.000, 8.900]	8.400 [8.000, 8.800]	0.582	0.004
totalcalcium_min(mg/dL(median [IQR]))	8.093 ± 0.870	8.200 ± 0.765	0.01	0.13		8.184 ± 0.769	8.169 ± 0.778	0.802	0.02
RBC_valuenum(m/uL(median [IQR]))	3.450 ± 0.771	3.362 ± 0.711	0.022	0.119		3.355 ± 0.750	3.349 ± 0.711	0.928	0.007
RBC_max(m/uL(median [IQR]))	3.582 ± 0.708	3.542 ± 0.655	0.253	0.059		3.597 ± 0.650	3.537 ± 0.661	0.254	0.092
RBC_min(m/uL(median [IQR]))	3.302 ± 0.748	3.243 ± 0.685	0.111	0.082		3.243 ± 0.725	3.225 ± 0.687	0.747	0.026
vital signs
APSIII(median [IQR])	49.000 [38.000, 64.000]	47.000 [38.000, 64.000]	0.223	0.087		47.000 [38.000, 58.000]	47.000 [37.500, 65.000]	0.672	0.091
HR_valuenum(bpm/min(median [IQR]))	88.000 [76.000, 103.000]	80.000 [68.000, 89.000]	<0.01	0.518		80.049 ± 16.659	81.313 ± 17.971	0.367	0.073
HR_max(bpm/min(median [IQR]))	102.000 [89.000, 117.000]	91.000 [81.000, 102.000]	<0.01	0.511		90.000 [80.000, 101.000]	91.000 [82.000, 102.000]	0.32	0.099
HR_min(bpm/min(median [IQR]))	71.872 ± 15.624	62.589 ± 13.132	<0.01	0.643		63.508 ± 13.984	64.371 ± 11.879	0.41	0.067
MAP_valuenum(mmHg(median [IQR]))	81.000 [70.000, 94.000]	77.000 [68.000, 88.000]	<0.01	0.017		78.016 ± 17.916	78.645 ± 18.057	0.665	0.035
MAP_max(mmHg(median [IQR]))	101.000 [90.000, 115.000]	95.000 [87.000, 111.000]	<0.01	0.016		96.000 [86.000, 108.000]	95.000 [87.000, 110.000]	0.494	0.028
MAP_min(mmHg(median [IQR]))	58.000 [51.000, 66.000]	57.000 [50.000, 62.000]	<0.01	0.001		55.000 [49.000, 61.500]	56.000 [49.000, 62.000]	0.224	0.056
RR_valuenum(insp/min(median [IQR]))	19.000 [16.000, 23.000]	18.000 [14.000, 21.000]	<0.01	0.214		17.779 ± 5.170	18.098 ± 6.287	0.492	0.055
RR_max(insp/min(median [IQR]))	27.000 [24.000, 32.000]	27.000 [23.000, 31.000]	0.191	0.059		27.000 [24.000, 31.000]	27.000 [23.000, 31.000]	0.878	0.036
RR_min(insp/min(median [IQR]))	12.167 ± 4.474	11.601 ± 4.406	0.018	0.128		11.221 ± 4.458	11.554 ± 4.495	0.358	0.074
temperature_valuenum(°F(median [IQR]))	98.000 [97.500, 98.700]	97.800 [97.000, 98.400]	<0.01	0.232		97.800 [96.500, 98.300]	97.800 [97.000, 98.400]	0.431	0.098
temperature_max(°F(median [IQR]))	98.800 [98.300, 99.600]	98.600 [98.200, 99.100]	<0.01	0.148		98.600 [98.000, 99.300]	98.600 [98.200, 99.200]	0.425	0.149
temperature_min(°F(median [IQR]))	97.600 [96.800, 98.000]	97.400 [96.200, 97.800]	<0.01	0.181		97.400 [95.850, 97.900]	97.400 [96.050, 97.800]	0.835	0.111
output_valuenum(ml/min(median [IQR]))	150.000 [60.000, 300.000]	150.000 [60.000, 275.000]	0.62	0.078		100.000 [50.000, 222.500]	150.000 [60.000, 275.000]	0.01	0.155
output_max(ml/min(median [IQR]))	300.000 [150.000, 450.000]	275.000 [155.000, 400.000]	0.407	0.073		250.000 [150.000, 350.000]	275.000 [172.500, 400.000]	0.056	0.115
output_min(ml/min(median [IQR]))	30.000 [15.000, 75.000]	30.000 [15.000, 50.000]	0.145	0.083		25.000 [15.000, 45.000]	30.000 [15.000, 50.000]	0.279	0.041
treatment measures
CRRT(%)	983 (7.185%)	26 (7.365%)	0.98	0.007		14 (4.560%)	18 (5.863%)	0.586	0.059
ventilation(%)	8521 (62.279%)	233 (66.006%)	0.17	0.078		195 (63.518%)	203 (66.124%)	0.554	0.055
