# Supplementary material for: Evaluating In-Hospital Arrhythmias in Critically Ill Acute Kidney Injury Patients: Predictive Models, Mortality Risks, and the Efficacy of Antiarrhythmic Drugs
Source: J Clin Med. 2025 Jun 26;14(13):4552. doi: 10.3390/jcm14134552 (PMC12249616; doi:10.3390/jcm14134552)
Supplement: Supplementary file 1 [file jcm-14-04552-s001.zip › Supplementary Table S6 - sinus tachycardia.xlsx]

## Sheet: Sheet1
sinus tachycardia	before PSM					after PSM
	sinus tachycardia= 0	sinus tachycardia= 1	P	SMD		sinus tachycardia= 0	sinus tachycardia= 1	P	SMD
In-hospital death(%)	971 (7.896%)	252 (14.499%)	<0.01	0.211		257 (12.537%)	252 (14.499%)	0.01	0.057
Age (years)	68.209 ± 15.311	58.169 ± 16.401	<0.01	0.633		58.388 ± 17.072	58.169 ± 16.401	0.699	0.013
Los(days(median [IQR]))	2.312 [1.298, 4.443]	2.689 [1.489, 5.560]	<0.01	0.164		2.962 [1.669, 6.049]	2.689 [1.489, 5.560]	0.005	0.013
Gender,male (%)	5054 (41.099%)	755 (43.441%)	0.067	0.047		759 (43.671%)	755 (43.441%)	0.918	0.005
comorbidities
cerebral infarction(%)	1093 (8.888%)	106 (6.099%)	<0.01	0.106		103 (5.926%)	106 (6.099%)	0.887	0.007
CKD(%)	4142 (33.683%)	364 (20.944%)	<0.01	0.289		387 (22.267%)	364 (20.944%)	0.365	0.032
diabetes(%)	2611 (21.233%)	354 (20.368%)	0.427	0.021		369 (21.231%)	354 (20.368%)	0.559	0.021
heart failure(%)	4895 (39.806%)	418 (24.051%)	<0.01	0.343		452 (26.007%)	418 (24.051%)	0.196	0.045
hypertension(%)	5471 (44.491%)	775 (44.591%)	0.957	0.002		772 (44.419%)	775 (44.591%)	0.946	0.003
Infarct circulation(%)	1953 (15.882%)	184 (10.587%)	<0.01	0.157		191 (10.990%)	184 (10.587%)	0.743	0.013
pancreatitis(%)	328 (2.667%)	113 (6.502%)	<0.01	0.184		101 (5.811%)	113 (6.502%)	0.438	0.029
medication usage
antibiotic usage(%)	8558 (69.594%)	1382 (79.517%)	<0.01	0.229		1368 (78.711%)	1382 (79.517%)	0.588	0.02
blood products(%)	4042 (32.870%)	687 (39.528%)	<0.01	0.139		698 (40.161%)	687 (39.528%)	0.729	0.013
colloids(%)	2385 (19.395%)	384 (22.094%)	<0.01	0.067		373 (21.461%)	384 (22.094%)	0.681	0.015
crystalloids(%)	6557 (53.322%)	982 (56.502%)	0.014	0.064		979 (56.329%)	982 (56.502%)	0.945	0.003
furosemide(%)	6888 (56.014%)	965 (55.524%)	0.719	0.01		1005 (57.825%)	965 (55.524%)	0.182	0.046
insulin(%)	4841 (39.367%)	725 (41.715%)	0.065	0.048		732 (42.117%)	725 (41.715%)	0.837	0.008
nitroglycerin(%)	2712 (22.054%)	242 (13.924%)	<0.01	0.213		245 (14.097%)	242 (13.924%)	0.922	0.005
pressor(%)	3422 (27.828%)	629 (36.191%)	<0.01	0.18		641 (36.881%)	629 (36.191%)	0.698	0.014
anticoagulant(%)	9097 (73.977%)	1382 (79.517%)	<0.01	0.131		1412 (81.243%)	1382 (79.517%)	0.215	0.043
sodiumbicarbonate(%)	1529 (12.434%)	303 (17.434%)	<0.01	0.141		312 (17.952%)	303 (17.434%)	0.722	0.014
laboratory examinations
WBC_valuenum(K/mcL(median [IQR]))	10.700 [7.500, 14.900]	11.700 [7.900, 16.700]	<0.01	0.116		11.750 [7.700, 16.675]	11.700 [7.900, 16.700]	0.631	0.051
WBC_max(K/mcL(median [IQR]))	11.700 [8.300, 16.400]	12.800 [8.700, 18.200]	<0.01	0.111		12.800 [8.600, 18.200]	12.800 [8.700, 18.200]	0.423	0.058
WBC_min(K/mcL(median [IQR]))	9.700 [6.900, 13.300]	10.500 [7.000, 15.000]	<0.01	0.116		10.400 [6.900, 14.800]	10.500 [7.000, 15.000]	0.68	0.038
AG_valuenum(mEq/L(median [IQR]))	14.000 [12.000, 17.000]	15.000 [13.000, 18.000]	<0.01	0.165		15.000 [13.000, 18.000]	15.000 [13.000, 18.000]	0.715	0.001
AG_max(mEq/L(median [IQR]))	16.000 [13.000, 18.000]	16.000 [14.000, 19.000]	<0.01	0.192		16.000 [14.000, 20.000]	16.000 [14.000, 19.000]	0.875	0.022
AG_min(mEq/L(median [IQR]))	13.758 ± 3.609	14.151 ± 3.820	<0.01	0.106		14.000 [12.000, 16.000]	14.000 [12.000, 16.000]	0.73	0.005
BUN_valuenum(mg/dL(median [IQR]))	28.000 [19.000, 45.000]	25.000 [16.000, 41.000]	<0.01	0.131		27.000 [18.000, 42.000]	25.000 [16.000, 41.000]	0.004	0.06
BUN_max(mg/dL(median [IQR]))	30.000 [20.000, 47.000]	27.000 [17.000, 44.000]	<0.01	0.106		29.000 [19.000, 45.000]	27.000 [17.000, 44.000]	0.004	0.05
BUN_min(mg/dL(median [IQR]))	27.000 [18.000, 42.000]	23.000 [15.000, 38.000]	<0.01	0.155		25.000 [16.000, 39.000]	23.000 [15.000, 38.000]	0.005	0.057
chloride_valuenum(mEq/L(median [IQR]))	104.104 ± 6.962	104.086 ± 7.130	0.919	0.003		103.948 ± 7.338	104.086 ± 7.130	0.575	0.019
chloride_max(mEq/L(median [IQR]))	106.000 [102.000, 110.000]	106.000 [101.000, 110.000]	0.968	0.022		105.505 ± 7.416	105.717 ± 7.407	0.398	0.029
chloride_min(mEq/L(median [IQR]))	102.581 ± 6.936	102.368 ± 6.990	0.232	0.031		102.231 ± 7.153	102.368 ± 6.990	0.568	0.019
creatinine_valuenum(mg/dL(median [IQR]))	1.400 [1.000, 2.000]	1.300 [0.900, 2.000]	<0.01	0.045		1.400 [1.000, 2.000]	1.300 [0.900, 2.000]	0.003	0.02
creatinine_max(mg/dL(median [IQR]))	1.500 [1.100, 2.200]	1.400 [1.000, 2.100]	<0.01	0.004		1.500 [1.100, 2.300]	1.400 [1.000, 2.100]	0.001	0.017
creatinine_min(mg/dL(median [IQR]))	1.300 [1.000, 1.900]	1.200 [0.900, 1.800]	<0.01	0.061		1.200 [0.900, 1.800]	1.200 [0.900, 1.800]	0.004	0.014
glucose_valuenum(mg/dL(median [IQR]))	128.000 [104.000, 164.000]	127.000 [104.000, 168.000]	0.643	0.022		127.000 [102.000, 167.000]	127.000 [104.000, 168.000]	0.294	0.049
glucose_max(mg/dL(median [IQR]))	150.000 [118.000, 200.000]	153.000 [118.000, 206.000]	0.033	0.017		151.000 [117.000, 207.000]	153.000 [118.000, 206.000]	0.515	0
glucose_min(mg/dL(median [IQR]))	111.000 [93.000, 136.000]	111.000 [92.000, 138.000]	0.641	0.019		110.500 [91.000, 136.000]	111.000 [92.000, 138.000]	0.675	0.002
hemoglobin_valuenum(g/dL(median [IQR]))	10.000 [8.700, 11.600]	9.800 [8.400, 11.600]	<0.01	0.013		10.135 ± 2.180	10.103 ± 2.216	0.668	0.015
hemoglobin_max(g/dL(median [IQR]))	10.500 [9.200, 12.000]	10.400 [9.000, 12.100]	0.144	0		10.400 [9.000, 12.000]	10.400 [9.000, 12.100]	0.886	0.034
hemoglobin_min(g/dL(median [IQR]))	9.768 ± 2.141	9.598 ± 2.249	<0.01	0.078		9.600 ± 2.215	9.598 ± 2.249	0.981	0.001
INR_valuenum(median [IQR])	1.300 [1.200, 1.600]	1.300 [1.200, 1.600]	0.547	0.044		1.300 [1.200, 1.600]	1.300 [1.200, 1.600]	0.088	0.005
INR_max(median [IQR])	1.400 [1.200, 1.700]	1.400 [1.200, 1.700]	0.621	0.04		1.400 [1.200, 1.800]	1.400 [1.200, 1.700]	0.108	0.008
INR_min(median [IQR])	1.300 [1.100, 1.500]	1.300 [1.100, 1.500]	0.826	0.052		1.300 [1.100, 1.500]	1.300 [1.100, 1.500]	0.112	0.005
pH_valuenum(units(median [IQR]))	7.367 ± 0.078	7.361 ± 0.086	<0.01	0.08		7.360 ± 0.087	7.361 ± 0.086	0.9	0.004
pH_max(units(median [IQR]))	7.398 ± 0.068	7.397 ± 0.069	0.665	0.011		7.395 ± 0.072	7.397 ± 0.069	0.449	0.026
pH_min(units(median [IQR]))	7.350 [7.290, 7.400]	7.340 [7.270, 7.400]	<0.01	0.13		7.340 [7.260, 7.400]	7.340 [7.270, 7.400]	0.528	0.017
PLT_valuenum(K/uL(median [IQR]))	184.000 [130.000, 250.000]	190.000 [122.000, 269.000]	0.288	0.022		183.000 [118.000, 259.750]	190.000 [122.000, 269.000]	0.198	0.034
PLT_max(K/uL(median [IQR]))	191.000 [138.000, 256.000]	197.000 [130.000, 276.000]	0.1	0.048		190.000 [128.000, 268.000]	197.000 [130.000, 276.000]	0.142	0.059
PLT_min(K/uL(median [IQR]))	171.000 [117.000, 235.000]	169.000 [106.250, 248.000]	0.675	0.012		167.000 [104.000, 240.000]	169.000 [106.250, 248.000]	0.291	0.045
potassium_valuenum(mEq/L(median [IQR]))	4.200 [3.800, 4.700]	4.200 [3.700, 4.700]	<0.01	0.065		4.200 [3.700, 4.700]	4.200 [3.700, 4.700]	0.395	0.016
potassium_max(mEq/L(median [IQR]))	4.400 [4.000, 5.000]	4.400 [4.000, 5.000]	0.118	0.016		4.400 [4.000, 5.000]	4.400 [4.000, 5.000]	0.669	0.034
potassium_min(mEq/L(median [IQR]))	3.947 ± 0.598	3.879 ± 0.609	<0.01	0.112		3.885 ± 0.616	3.879 ± 0.609	0.778	0.01
PT_valuenum(sec(median [IQR]))	14.600 [12.800, 18.000]	14.500 [12.800, 17.700]	0.252	0		14.800 [13.000, 18.200]	14.500 [12.800, 17.700]	0.022	0
PT_max(sec(median [IQR]))	14.900 [13.000, 18.600]	15.000 [13.025, 18.300]	0.847	0.009		15.200 [13.200, 18.975]	15.000 [13.025, 18.300]	0.061	0
PT_min(sec(median [IQR]))	14.000 [12.500, 16.700]	14.300 [12.600, 17.000]	0.071	0.027		14.200 [12.600, 17.000]	14.300 [12.600, 17.000]	0.78	0
sodium_valuenum(mEq/L(median [IQR]))	138.293 ± 5.840	137.753 ± 6.150	<0.01	0.09		137.719 ± 6.202	137.753 ± 6.150	0.871	0.005
sodium_max(mEq/L(median [IQR]))	140.000 [137.000, 142.000]	139.000 [136.000, 142.000]	0.018	0.013		139.211 ± 6.093	139.270 ± 5.878	0.77	0.01
sodium_min(mEq/L(median [IQR]))	137.169 ± 5.553	136.512 ± 5.821	<0.01	0.115		136.410 ± 5.905	136.512 ± 5.821	0.609	0.017
bicarbonate_valuenum(mEq/L(median [IQR]))	22.235 ± 4.957	20.975 ± 4.933	<0.01	0.255		20.978 ± 5.108	20.975 ± 4.933	0.988	0.001
bicarbonate_max(mEq/L(median [IQR]))	23.587 ± 4.499	22.690 ± 4.297	<0.01	0.204		22.715 ± 4.511	22.690 ± 4.297	0.872	0.005
bicarbonate_min(mEq/L(median [IQR]))	21.442 ± 4.964	20.131 ± 4.983	<0.01	0.263		20.128 ± 5.116	20.131 ± 4.983	0.985	0.001
totalcalcium_valuenum(mg/dL(median [IQR]))	8.313 ± 0.896	8.143 ± 1.052	<0.01	0.174		8.200 [7.600, 8.700]	8.100 [7.600, 8.700]	0.263	0.018
totalcalcium_max(mg/dL(median [IQR]))	8.500 [8.000, 8.900]	8.300 [7.800, 8.900]	<0.01	0.111		8.300 [7.900, 8.900]	8.300 [7.800, 8.900]	0.532	0.011
totalcalcium_min(mg/dL(median [IQR]))	8.120 ± 0.850	7.922 ± 0.969	<0.01	0.217		7.933 ± 0.917	7.922 ± 0.969	0.731	0.012
RBC_valuenum(m/uL(median [IQR]))	3.447 ± 0.761	3.449 ± 0.826	0.932	0.002		3.445 ± 0.827	3.449 ± 0.826	0.889	0.005
RBC_max(m/uL(median [IQR]))	3.582 ± 0.696	3.580 ± 0.781	0.924	0.003		3.582 ± 0.754	3.580 ± 0.781	0.936	0.003
RBC_min(m/uL(median [IQR]))	3.305 ± 0.740	3.268 ± 0.793	0.071	0.048		3.265 ± 0.783	3.268 ± 0.793	0.89	0.005
vital signs
APSIII(median [IQR])	48.000 [38.000, 63.000]	53.000 [40.000, 72.000]	<0.01	0.25		53.000 [41.000, 72.000]	53.000 [40.000, 72.000]	0.549	0.002
HR_valuenum(bpm/min(median [IQR]))	86.000 [74.000, 99.000]	105.000 [92.000, 118.000]	<0.01	0.836		103.000 [90.000, 117.000]	105.000 [92.000, 118.000]	0.01	0.027
HR_max(bpm/min(median [IQR]))	99.000 [87.000, 113.000]	118.000 [109.000, 130.000]	<0.01	0.93		117.000 [105.000, 132.000]	118.000 [109.000, 130.000]	0.072	0.006
HR_min(bpm/min(median [IQR]))	69.579 ± 14.416	86.213 ± 16.155	<0.01	1.086		85.749 ± 14.320	86.213 ± 16.155	0.371	0.03
MAP_valuenum(mmHg(median [IQR]))	80.000 [69.000, 93.000]	82.000 [71.000, 95.000]	<0.01	0.012		81.000 [70.000, 95.000]	82.000 [71.000, 95.000]	0.383	0.002
MAP_max(mmHg(median [IQR]))	101.000 [90.000, 115.000]	103.000 [91.000, 116.000]	<0.01	0.015		102.000 [91.000, 116.000]	103.000 [91.000, 116.000]	0.975	0.033
MAP_min(mmHg(median [IQR]))	58.000 [51.000, 65.000]	59.000 [51.000, 68.000]	<0.01	0.019		59.000 [51.000, 67.000]	59.000 [51.000, 68.000]	0.319	0.017
RR_valuenum(insp/min(median [IQR]))	19.000 [15.000, 23.000]	21.000 [17.000, 25.000]	<0.01	0.293		21.159 ± 6.643	21.368 ± 6.596	0.352	0.032
RR_max(insp/min(median [IQR]))	27.000 [24.000, 31.000]	29.000 [25.000, 34.000]	<0.01	0.289		29.000 [25.000, 34.000]	29.000 [25.000, 34.000]	0.31	0.026
RR_min(insp/min(median [IQR]))	12.062 ± 4.389	12.800 ± 4.982	<0.01	0.157		12.797 ± 4.936	12.800 ± 4.982	0.986	0.001
temperature_valuenum(°F(median [IQR]))	98.000 [97.500, 98.600]	98.200 [97.600, 98.900]	<0.01	0.068		98.200 [97.600, 98.900]	98.200 [97.600, 98.900]	0.616	0.019
temperature_max(°F(median [IQR]))	98.800 [98.300, 99.500]	99.100 [98.500, 100.300]	<0.01	0.041		99.100 [98.500, 100.100]	99.100 [98.500, 100.300]	0.525	0.016
temperature_min(°F(median [IQR]))	97.500 [96.800, 97.900]	97.600 [97.000, 98.100]	<0.01	0.004		97.700 [97.000, 98.100]	97.600 [97.000, 98.100]	0.688	0.012
output_valuenum(ml/min(median [IQR]))	150.000 [60.000, 300.000]	150.000 [60.000, 300.000]	0.099	0.064		150.000 [70.000, 300.000]	150.000 [60.000, 300.000]	0.82	0.023
output_max(ml/min(median [IQR]))	300.000 [150.000, 425.000]	300.000 [160.000, 475.000]	<0.01	0.095		300.000 [150.000, 450.000]	300.000 [160.000, 475.000]	0.094	0.032
output_min(ml/min(median [IQR]))	30.000 [15.000, 70.000]	30.000 [15.000, 80.000]	0.254	0.036		30.000 [15.000, 70.000]	30.000 [15.000, 80.000]	0.301	0.017
treatment measures
CRRT(%)	828 (6.733%)	181 (10.414%)	<0.01	0.132		182 (10.472%)	181 (10.414%)	1	0.002
ventilation(%)	7572 (61.576%)	1182 (68.009%)	<0.01	0.135		1205 (69.333%)	1182 (68.009%)	0.421	0.029
