# Supplementary material for: Evaluating In-Hospital Arrhythmias in Critically Ill Acute Kidney Injury Patients: Predictive Models, Mortality Risks, and the Efficacy of Antiarrhythmic Drugs
Source: J Clin Med. 2025 Jun 26;14(13):4552. doi: 10.3390/jcm14134552 (PMC12249616; doi:10.3390/jcm14134552)
Supplement: Supplementary file 1 [file jcm-14-04552-s001.zip › Supplementary Table S7 - sinus bradycardia.xlsx]

## Sheet: Sheet1
sinusbradycardia	before PSM					after PSM
	sinusbradycardia= 0	sinusbradycardia= 1	P	SMD		sinusbradycardia= 0	sinusbradycardia= 1	P	SMD
In-hospital death(%)	1200 (8.861%)	23 (4.675%)	<0.01	0.167		20 (4.065%)	23 (4.675%)	0.755	0.03
Age (years)	66.926 ± 15.809	68.061 ± 15.522	0.112	0.072		68.837 ± 15.242	68.061 ± 15.522	0.429	0.05
Los(days(median [IQR]))	2.348 [1.313, 4.613]	2.315 [1.383, 4.216]	0.67	0.07		2.097 [1.182, 3.995]	2.315 [1.383, 4.216]	0.221	0.028
Gender,male (%)	5619 (41.490%)	190 (38.618%)	0.221	0.059		183 (37.195%)	190 (38.618%)	0.693	0.029
comorbidities
cerebral infarction(%)	1154 (8.521%)	45 (9.146%)	0.685	0.022		42 (8.537%)	45 (9.146%)	0.822	0.021
CKD(%)	4348 (32.105%)	158 (32.114%)	1	0.001		173 (35.163%)	158 (32.114%)	0.345	0.064
diabetes(%)	2861 (21.125%)	104 (21.138%)	1	0.001		109 (22.154%)	104 (21.138%)	0.757	0.025
heart failure(%)	5153 (38.049%)	160 (32.520%)	0.015	0.116		158 (32.114%)	160 (32.520%)	0.946	0.009
hypertension(%)	6027 (44.503%)	219 (44.512%)	1	0.001		208 (42.276%)	219 (44.512%)	0.52	0.045
Infarct circulation(%)	2051 (15.144%)	86 (17.480%)	0.176	0.063		87 (17.683%)	86 (17.480%)	1	0.005
pancreatitis(%)	432 (3.190%)	9 (1.829%)	0.117	0.087		9 (1.829%)	9 (1.829%)	1	0
medication usage
antibiotic usage(%)	9634 (71.136%)	306 (62.195%)	<0.01	0.19		296 (60.163%)	306 (62.195%)	0.556	0.042
blood products(%)	4582 (33.833%)	147 (29.878%)	0.076	0.085		160 (32.520%)	147 (29.878%)	0.409	0.057
colloids(%)	2705 (19.973%)	64 (13.008%)	<0.01	0.188		68 (13.821%)	64 (13.008%)	0.779	0.024
crystalloids(%)	7296 (53.873%)	243 (49.390%)	0.056	0.09		247 (50.203%)	243 (49.390%)	0.848	0.016
furosemide(%)	7626 (56.310%)	227 (46.138%)	<0.01	0.204		217 (44.106%)	227 (46.138%)	0.564	0.041
insulin(%)	5402 (39.888%)	164 (33.333%)	0.004	0.136		168 (34.146%)	164 (33.333%)	0.84	0.017
nitroglycerin(%)	2850 (21.044%)	104 (21.138%)	1	0.002		102 (20.732%)	104 (21.138%)	0.938	0.01
pressor(%)	3930 (29.019%)	121 (24.593%)	0.038	0.1		111 (22.561%)	121 (24.593%)	0.499	0.048
anticoagulant(%)	10147 (74.924%)	332 (67.480%)	<0.01	0.165		329 (66.870%)	332 (67.480%)	0.892	0.013
sodiumbicarbonate(%)	1777 (13.121%)	55 (11.179%)	0.235	0.059		63 (12.805%)	55 (11.179%)	0.492	0.05
laboratory examinations
WBC_valuenum(K/mcL(median [IQR]))	10.800 [7.600, 15.200]	9.100 [7.100, 13.225]	<0.01	0.204		9.500 [6.675, 13.025]	9.100 [7.100, 13.225]	0.705	0.013
WBC_max(K/mcL(median [IQR]))	12.000 [8.350, 16.800]	10.250 [7.475, 14.350]	<0.01	0.212		10.350 [7.275, 14.800]	10.250 [7.475, 14.350]	0.977	0.001
WBC_min(K/mcL(median [IQR]))	9.800 [6.900, 13.500]	8.500 [6.700, 11.950]	<0.01	0.194		8.650 [6.300, 12.100]	8.500 [6.700, 11.950]	0.793	0.008
AG_valuenum(mEq/L(median [IQR]))	15.000 [12.000, 17.000]	14.000 [12.000, 16.000]	0.014	0.123		14.000 [12.000, 16.250]	14.000 [12.000, 16.000]	0.428	0.043
AG_max(mEq/L(median [IQR]))	16.000 [13.000, 19.000]	15.000 [13.000, 18.000]	0.012	0.137		15.000 [13.000, 18.000]	15.000 [13.000, 18.000]	0.233	0.069
AG_min(mEq/L(median [IQR]))	13.819 ± 3.646	13.480 ± 3.395	0.03	0.096		13.000 [11.000, 15.000]	13.000 [11.000, 15.000]	0.234	0.033
BUN_valuenum(mg/dL(median [IQR]))	28.000 [18.000, 44.000]	27.000 [18.000, 42.000]	0.363	0.052		28.500 [19.000, 44.000]	27.000 [18.000, 42.000]	0.308	0.043
BUN_max(mg/dL(median [IQR]))	30.000 [20.000, 47.000]	30.000 [19.000, 45.000]	0.388	0.06		29.000 [20.000, 46.250]	30.000 [19.000, 45.000]	0.384	0.047
BUN_min(mg/dL(median [IQR]))	26.000 [17.000, 41.000]	26.000 [18.000, 39.000]	0.496	0.053		27.000 [18.000, 41.000]	26.000 [18.000, 39.000]	0.222	0.05
chloride_valuenum(mEq/L(median [IQR]))	104.069 ± 6.979	105.020 ± 7.031	<0.01	0.136		105.337 ± 6.378	105.020 ± 7.031	0.459	0.047
chloride_max(mEq/L(median [IQR]))	106.000 [102.000, 110.000]	106.000 [102.750, 110.000]	0.023	0.021		106.545 ± 6.451	106.313 ± 7.240	0.596	0.034
chloride_min(mEq/L(median [IQR]))	102.518 ± 6.938	103.577 ± 6.992	<0.01	0.152		104.278 ± 6.416	103.577 ± 6.992	0.102	0.104
creatinine_valuenum(mg/dL(median [IQR]))	1.400 [1.000, 2.000]	1.300 [1.000, 1.900]	0.13	0.12		1.300 [1.000, 1.900]	1.300 [1.000, 1.900]	0.862	0
creatinine_max(mg/dL(median [IQR]))	1.500 [1.100, 2.200]	1.400 [1.075, 2.000]	0.068	0.128		1.400 [1.000, 2.000]	1.400 [1.075, 2.000]	0.836	0.002
creatinine_min(mg/dL(median [IQR]))	1.300 [0.900, 1.900]	1.200 [1.000, 1.725]	0.232	0.126		1.200 [0.900, 1.800]	1.200 [1.000, 1.725]	0.807	0.018
glucose_valuenum(mg/dL(median [IQR]))	128.000 [104.000, 164.000]	122.000 [100.000, 159.000]	<0.01	0.022		122.000 [99.750, 161.250]	122.000 [100.000, 159.000]	0.96	0.009
glucose_max(mg/dL(median [IQR]))	151.000 [118.000, 200.000]	143.000 [112.000, 192.000]	<0.01	0.039		144.000 [110.000, 191.000]	143.000 [112.000, 192.000]	0.79	0.033
glucose_min(mg/dL(median [IQR]))	111.000 [93.000, 137.000]	109.000 [92.000, 134.000]	0.195	0.076		108.000 [91.000, 135.250]	109.000 [92.000, 134.000]	0.73	0.064
hemoglobin_valuenum(g/dL(median [IQR]))	10.000 [8.600, 11.500]	10.400 [8.900, 11.900]	<0.01	0.012		10.398 ± 2.082	10.490 ± 2.078	0.489	0.044
hemoglobin_max(g/dL(median [IQR]))	10.500 [9.200, 12.000]	10.700 [9.200, 12.200]	0.065	0.034		10.727 ± 1.996	10.850 ± 2.060	0.344	0.06
hemoglobin_min(g/dL(median [IQR]))	9.737 ± 2.154	10.043 ± 2.164	<0.01	0.142		9.964 ± 2.177	10.043 ± 2.164	0.568	0.036
INR_valuenum(median [IQR])	1.300 [1.200, 1.600]	1.300 [1.100, 1.500]	<0.01	0.173		1.200 [1.100, 1.500]	1.300 [1.100, 1.500]	0.973	0.025
INR_max(median [IQR])	1.400 [1.200, 1.700]	1.300 [1.100, 1.600]	<0.01	0.181		1.300 [1.100, 1.600]	1.300 [1.100, 1.600]	0.623	0.026
INR_min(median [IQR])	1.300 [1.100, 1.500]	1.200 [1.100, 1.500]	<0.01	0.147		1.200 [1.100, 1.500]	1.200 [1.100, 1.500]	0.96	0.034
pH_valuenum(units(median [IQR]))	7.366 ± 0.079	7.374 ± 0.074	0.024	0.101		7.371 ± 0.068	7.374 ± 0.074	0.607	0.033
pH_max(units(median [IQR]))	7.398 ± 0.068	7.393 ± 0.067	0.101	0.075		7.390 ± 0.067	7.393 ± 0.067	0.554	0.038
pH_min(units(median [IQR]))	7.350 [7.280, 7.400]	7.350 [7.300, 7.400]	0.167	0.091		7.350 [7.290, 7.400]	7.350 [7.300, 7.400]	0.464	0.064
PLT_valuenum(K/uL(median [IQR]))	184.000 [129.000, 252.000]	185.000 [129.750, 240.000]	0.297	0.022		186.000 [135.750, 244.500]	185.000 [129.750, 240.000]	0.225	0.055
PLT_max(K/uL(median [IQR]))	192.000 [137.000, 259.000]	190.000 [134.000, 244.250]	0.133	0.03		192.000 [143.750, 246.500]	190.000 [134.000, 244.250]	0.314	0.038
PLT_min(K/uL(median [IQR]))	171.000 [116.000, 236.000]	171.000 [114.000, 227.000]	0.463	0.013		172.500 [126.750, 231.250]	171.000 [114.000, 227.000]	0.329	0.038
potassium_valuenum(mEq/L(median [IQR]))	4.200 [3.800, 4.700]	4.200 [3.800, 4.800]	0.695	0.038		4.250 [3.800, 4.800]	4.200 [3.800, 4.800]	0.579	0.022
potassium_max(mEq/L(median [IQR]))	4.400 [4.000, 5.000]	4.400 [4.000, 5.000]	0.468	0.024		4.400 [4.000, 5.100]	4.400 [4.000, 5.000]	0.524	0.035
potassium_min(mEq/L(median [IQR]))	3.937 ± 0.597	3.978 ± 0.651	0.164	0.066		4.024 ± 0.577	3.978 ± 0.651	0.242	0.075
PT_valuenum(sec(median [IQR]))	14.700 [12.800, 17.900]	13.900 [12.100, 16.925]	<0.01	0.034		14.000 [12.300, 16.825]	13.900 [12.100, 16.925]	0.741	0.011
PT_max(sec(median [IQR]))	15.000 [13.000, 18.600]	14.100 [12.300, 17.400]	<0.01	0.04		14.300 [12.500, 17.925]	14.100 [12.300, 17.400]	0.399	0.039
PT_min(sec(median [IQR]))	14.000 [12.500, 16.800]	13.600 [12.100, 15.900]	<0.01	0.017		13.550 [12.100, 16.125]	13.600 [12.100, 15.900]	0.789	0.005
sodium_valuenum(mEq/L(median [IQR]))	138.206 ± 5.874	138.791 ± 6.073	0.036	0.098		139.100 ± 5.637	138.791 ± 6.073	0.408	0.053
sodium_max(mEq/L(median [IQR]))	139.000 [137.000, 142.000]	140.000 [137.000, 142.250]	<0.01	0.012		139.923 ± 5.330	139.939 ± 5.745	0.963	0.003
sodium_min(mEq/L(median [IQR]))	137.064 ± 5.588	137.742 ± 5.634	<0.01	0.121		137.961 ± 5.447	137.742 ± 5.634	0.535	0.04
bicarbonate_valuenum(mEq/L(median [IQR]))	22.065 ± 4.984	22.443 ± 4.603	0.075	0.079		22.333 ± 4.365	22.443 ± 4.603	0.701	0.024
bicarbonate_max(mEq/L(median [IQR]))	23.472 ± 4.496	23.600 ± 4.157	0.505	0.03		23.309 ± 4.076	23.600 ± 4.157	0.268	0.071
bicarbonate_min(mEq/L(median [IQR]))	21.267 ± 4.998	21.630 ± 4.581	0.086	0.076		21.472 ± 4.568	21.630 ± 4.581	0.587	0.035
totalcalcium_valuenum(mg/dL(median [IQR]))	8.287 ± 0.920	8.420 ± 0.864	<0.01	0.148		8.387 ± 0.856	8.420 ± 0.864	0.548	0.038
totalcalcium_max(mg/dL(median [IQR]))	8.400 [8.000, 8.900]	8.600 [8.100, 9.000]	<0.01	0.117		8.500 [8.100, 9.000]	8.600 [8.100, 9.000]	0.449	0.043
totalcalcium_min(mg/dL(median [IQR]))	8.092 ± 0.869	8.199 ± 0.838	<0.01	0.125		8.186 ± 0.793	8.199 ± 0.838	0.797	0.016
RBC_valuenum(m/uL(median [IQR]))	3.445 ± 0.770	3.513 ± 0.743	0.047	0.09		3.485 ± 0.747	3.513 ± 0.743	0.557	0.037
RBC_max(m/uL(median [IQR]))	3.580 ± 0.708	3.624 ± 0.683	0.159	0.064		3.605 ± 0.684	3.624 ± 0.683	0.665	0.028
RBC_min(m/uL(median [IQR]))	3.297 ± 0.747	3.380 ± 0.718	0.012	0.113		3.352 ± 0.745	3.380 ± 0.718	0.547	0.038
vital signs
APSIII(median [IQR])	49.000 [38.000, 64.000]	47.000 [36.000, 62.250]	0.077	0.083		47.000 [37.750, 60.250]	47.000 [36.000, 62.250]	0.759	0.009
HR_valuenum(bpm/min(median [IQR]))	88.000 [76.000, 103.000]	72.000 [61.000, 85.000]	<0.01	0.727		73.000 [61.000, 86.000]	72.000 [61.000, 85.000]	0.852	0.059
HR_max(bpm/min(median [IQR]))	102.000 [89.000, 117.000]	84.500 [73.000, 99.250]	<0.01	0.684		86.000 [76.000, 99.000]	84.500 [73.000, 99.250]	0.324	0.024
HR_min(bpm/min(median [IQR]))	71.000 [62.000, 82.000]	53.000 [47.000, 58.000]	<0.01	1.3		55.000 [46.000, 62.000]	53.000 [47.000, 58.000]	0.085	0.012
MAP_valuenum(mmHg(median [IQR]))	80.000 [69.000, 94.000]	82.500 [71.000, 95.000]	0.055	0.011		81.000 [70.750, 96.000]	82.500 [71.000, 95.000]	0.904	0.041
MAP_max(mmHg(median [IQR]))	101.000 [90.000, 115.000]	101.000 [90.000, 116.000]	0.67	0.016		103.000 [91.000, 117.000]	101.000 [90.000, 116.000]	0.36	0.03
MAP_min(mmHg(median [IQR]))	58.000 [51.000, 66.000]	58.000 [51.750, 66.000]	0.622	0.014		58.000 [51.000, 66.000]	58.000 [51.750, 66.000]	0.892	0.014
RR_valuenum(insp/min(median [IQR]))	19.000 [16.000, 23.000]	17.000 [15.000, 22.000]	<0.01	0.209		18.000 [15.000, 21.000]	17.000 [15.000, 22.000]	0.844	0.039
RR_max(insp/min(median [IQR]))	28.000 [24.000, 32.000]	25.500 [23.000, 29.000]	<0.01	0.314		25.000 [22.000, 29.000]	25.500 [23.000, 29.000]	0.106	0.093
RR_min(insp/min(median [IQR]))	12.182 ± 4.492	11.364 ± 3.854	<0.01	0.195		11.337 ± 4.226	11.364 ± 3.854	0.918	0.007
temperature_valuenum(°F(median [IQR]))	98.000 [97.500, 98.700]	98.000 [97.600, 98.600]	0.698	0.125		98.000 [97.400, 98.400]	98.000 [97.600, 98.600]	0.021	0.028
temperature_max(°F(median [IQR]))	98.800 [98.300, 99.600]	98.700 [98.300, 99.400]	<0.01	0.031		98.600 [98.200, 99.300]	98.700 [98.300, 99.400]	0.293	0.014
temperature_min(°F(median [IQR]))	97.500 [96.800, 98.000]	97.600 [96.900, 97.900]	0.895	0.117		97.500 [96.800, 97.900]	97.600 [96.900, 97.900]	0.693	0.021
output_valuenum(ml/min(median [IQR]))	150.000 [60.000, 300.000]	150.000 [75.000, 300.000]	0.231	0.057		150.000 [60.000, 300.000]	150.000 [75.000, 300.000]	0.428	0.053
output_max(ml/min(median [IQR]))	300.000 [150.000, 437.500]	300.000 [168.750, 450.000]	0.222	0.05		275.000 [150.000, 400.000]	300.000 [168.750, 450.000]	0.206	0.042
output_min(ml/min(median [IQR]))	30.000 [15.000, 70.000]	30.000 [15.000, 100.000]	0.014	0.118		30.000 [15.000, 75.000]	30.000 [15.000, 100.000]	0.16	0.062
treatment measures
CRRT(%)	985 (7.273%)	24 (4.878%)	0.053	0.1		20 (4.065%)	24 (4.878%)	0.644	0.039
ventilation(%)	8507 (62.815%)	247 (50.203%)	<0.01	0.256		244 (49.593%)	247 (50.203%)	0.899	0.012
