# Supplementary material for: Evaluating In-Hospital Arrhythmias in Critically Ill Acute Kidney Injury Patients: Predictive Models, Mortality Risks, and the Efficacy of Antiarrhythmic Drugs
Source: J Clin Med. 2025 Jun 26;14(13):4552. doi: 10.3390/jcm14134552 (PMC12249616; doi:10.3390/jcm14134552)
Supplement: Supplementary file 1 [file jcm-14-04552-s001.zip › Supplementary Table S8 - amiodarone PSM data.xlsx]

## Sheet: Sheet1
amiodarone	before PSM					after PSM
	amiodarone = 0	amiodarone = 1	P	SMD		Amiodarone=0	Amiodarone=1	P	SMD
In-hospital death(%)	1160 (8.6%)	63 (12.3%)	<0.01	0.12053		74 (14.4%)	63 (12.3%)	0.35878	0.0629998
Age (years)	66.81 ± 15.90	71.09 ± 12.17	<0.01	0.30246		74.00 (63.00-81.00)	72.00 (64.00-80.00)	0.453808	0.109191
Los(days(median [IQR]))	2.32 [1.31, 4.53]	3.27 [1.48, 6.24]	<0.01	0.204319		3.20 (1.94-5.50)	3.27 (1.48-6.24)	0.783384	0.0146048
Gender,male (%)	5640 (41.7%)	169 (32.9%)	<0.01	0.183343		177 (34.4%)	169 (32.9%)	0.644064	0.0329419
comorbidities
cerebral infarction(%)	1145 (8.5%)	54 (10.5%)	0.104802	0.0695354		54 (10.5%)	54 (10.5%)	1	0.001
CKD(%)	4317 (31.9%)	189 (36.8%)	0.025799	0.10205		202 (39.3%)	189 (36.8%)	0.440743	0.052115
diabetes(%)	2860 (21.2%)	105 (20.4%)	0.692989	0.0178394		123 (23.9%)	105 (20.4%)	0.20187	0.0843677
heart failure(%)	5014 (37.1%)	299 (58.2%)	<0.01	0.431753		311 (60.5%)	299 (58.2%)	0.484895	0.0475424
hypertension(%)	6026 (44.6%)	220 (42.8%)	0.427871	0.035596		221 (43.0%)	220 (42.8%)	1	0.0039309
Infarct circulation(%)	2004 (14.8%)	133 (25.9%)	<0.01	0.277033		138 (26.8%)	133 (25.9%)	0.777058	0.0220797
pancreatitis(%)	438 (3.2%)	3 (0.6%)	<0.01	0.194832		8 (1.6%)	3 (0.6%)	0.225302	0.0946518
medication usage
antibiotic usage(%)	9528 (70.5%)	412 (80.2%)	<0.01	0.225996		398 (77.4%)	412 (80.2%)	0.321245	0.0666697
blood products(%)	4507 (33.3%)	222 (43.2%)	<0.01	0.203758		209 (40.7%)	222 (43.2%)	0.448155	0.0512732
colloids(%)	2559 (18.9%)	210 (40.9%)	<0.01	0.493111		200 (38.9%)	210 (40.9%)	0.566468	0.0397402
crystalloids(%)	7239 (53.5%)	300 (58.4%)	0.0299842	0.0972942		292 (56.8%)	300 (58.4%)	0.65866	0.031497
furosemide(%)	7370 (54.5%)	483 (94.0%)	<0.01	1.01087		462 (89.9%)	483 (94.0%)	0.0220408	0.10039
insulin(%)	5193 (38.4%)	373 (72.6%)	<0.01	0.731624		371 (72.2%)	373 (72.6%)	0.944392	0.00870199
nitroglycerin(%)	2631 (19.5%)	323 (62.8%)	<0.01	0.981523		337 (65.6%)	323 (62.8%)	0.39769	0.0568378
pressor(%)	3802 (28.1%)	249 (48.4%)	<0.01	0.427345		234 (45.5%)	249 (48.4%)	0.381635	0.0584972
anticoagulant(%)	9975 (73.8%)	504 (98.1%)	<0.01	0.744699		497 (96.7%)	504 (98.1%)	0.241933	0.085236
sodiumbicarbonate(%)	1742 (12.9%)	90 (17.5%)	<0.01	0.129059		80 (15.6%)	90 (17.5%)	0.449911	0.0523855
laboratory examinations
WBC_valuenum(K/mcL(median [IQR]))	10.70 [7.50, 15.10]	11.70 [8.42, 15.70]	<0.01	0.0366866		11.90 (8.20-15.60)	11.70 (8.42-15.70)	0.535251	0.0283801
WBC_max(K/mcL(median [IQR]))	11.80 [8.30, 16.60]	13.85 [10.10, 18.80]	<0.01	0.12166		13.70 (9.30-18.50)	13.85 (10.10-18.80)	0.471257	0.0193353
WBC_min(K/mcL(median [IQR]))	9.70 [6.90, 13.40]	10.60 [7.70, 13.57]	<0.01	0.017818		10.50 (7.43-13.80)	10.60 (7.70-13.57)	0.64633	0.0172511
AG_valuenum(mEq/L(median [IQR]))	15.00 [12.00, 17.00]	14.53 ± 3.91	<0.01	0.13049		14.00 (12.00-17.00)	14.00 (12.00-17.00)	0.909102	1e-05
AG_max(mEq/L(median [IQR]))	16.00 [13.00, 19.00]	15.89 ± 4.30	0.0452875	0.109069		15.00 (13.00-18.00)	16.00 (13.00-18.00)	0.926016	0.1015
AG_min(mEq/L(median [IQR]))	13.83 ± 3.64	13.21 ± 3.52	<0.01	0.171752		13.00 (11.00-15.00)	13.00 (11.00-15.00)	0.964238	1e-05
BUN_valuenum(mg/dL(median [IQR]))	28.00 [18.00, 44.00]	26.00 [19.00, 40.00]	0.395868	0.0465807		30.00 (21.00-44.00)	26.00 (19.00-40.00)	0.00924626	0.106162
BUN_max(mg/dL(median [IQR]))	30.00 [20.00, 47.00]	28.00 [21.00, 42.00]	0.401976	0.0480985		32.00 (22.00-47.00)	28.00 (21.00-42.00)	0.0121718	0.106045
BUN_min(mg/dL(median [IQR]))	26.00 [17.00, 41.00]	25.00 [18.00, 37.75]	0.624467	0.0315156		28.00 (19.00-42.00)	25.00 (18.00-37.75)	0.0116458	0.109715
chloride_valuenum(mEq/L(median [IQR]))	104.09 ± 6.99	104.31 ± 6.61	0.444576	0.0334731		105.00 (100.00-108.00)	105.00 (101.00-108.00)	0.812804	1e-05
chloride_max(mEq/L(median [IQR]))	106.00 [102.00, 110.00]	106.32 ± 6.59	<0.01	0.0209999		107.00 (102.00-110.00)	107.00 (102.00-110.75)	0.428993	1e-05
chloride_min(mEq/L(median [IQR]))	102.55 ± 6.97	102.52 ± 6.23	0.918249	0.00436996		103.50 (99.00-106.00)	103.00 (99.00-106.00)	0.95544	0.0695029
creatinine_valuenum(mg/dL(median [IQR]))	1.40 [1.00, 2.00]	1.40 [1.00, 1.90]	0.532039	0.0815999		1.50 (1.10-2.00)	1.40 (1.00-1.90)	0.0684681	0.0844049
creatinine_max(mg/dL(median [IQR]))	1.50 [1.10, 2.20]	1.40 [1.10, 2.10]	0.400963	0.0927276		1.60 (1.20-2.10)	1.40 (1.10-2.10)	0.0547145	0.102223
creatinine_min(mg/dL(median [IQR]))	1.30 [0.90, 1.90]	1.30 [1.00, 1.80]	0.869152	0.097564		1.40 (1.00-1.80)	1.30 (1.00-1.80)	0.104555	0.0943095
glucose_valuenum(mg/dL(median [IQR]))	127.00 [104.00, 164.00]	135.00 [112.00, 167.75]	<0.01	0.0209259		133.00 (110.00-169.00)	135.00 (112.00-167.75)	0.767843	0.0349114
glucose_max(mg/dL(median [IQR]))	150.00 [117.00, 200.00]	169.00 [136.00, 207.75]	<0.01	0.037984		170.50 (132.00-211.00)	169.00 (136.00-207.75)	0.859665	0.0182468
glucose_min(mg/dL(median [IQR]))	111.00 [93.00, 137.00]	107.00 [92.00, 126.75]	<0.01	0.15951		107.00 (92.00-129.75)	107.00 (92.00-126.75)	0.625038	1e-05
hemoglobin_valuenum(g/dL(median [IQR]))	10.00 [8.60, 11.60]	10.29 ± 2.11	0.544346	0.0121475		10.00 (8.70-11.40)	10.00 (8.70-11.50)	0.425087	1e-05
hemoglobin_max(g/dL(median [IQR]))	10.50 [9.20, 12.00]	11.15 ± 2.03	<0.01	0.0343812		10.70 (9.50-12.20)	11.00 (9.70-12.40)	0.056752	0.109694
hemoglobin_min(g/dL(median [IQR]))	9.75 ± 2.15	9.45 ± 2.28	<0.01	0.13571		9.30 (7.80-10.80)	9.10 (7.70-10.80)	0.866011	0.0907148
INR_valuenum(median [IQR])	1.30 [1.20, 1.60]	1.30 [1.20, 1.60]	0.0666379	0.0505452		1.40 (1.20-1.70)	1.30 (1.20-1.60)	0.439016	0.0734038
INR_max(median [IQR])	1.40 [1.20, 1.70]	1.40 [1.30, 1.80]	<0.01	0.100001		1.50 (1.20-1.80)	1.40 (1.30-1.80)	0.904026	0.0646186
INR_min(median [IQR])	1.30 [1.10, 1.50]	1.30 [1.10, 1.50]	0.631494	0.0314107		1.30 (1.10-1.50)	1.30 (1.10-1.50)	0.55105	1e-05
pH_valuenum(units(median [IQR]))	7.37 ± 0.08	7.37 ± 0.08	0.217334	0.0546687		7.38 (7.32-7.42)	7.37 (7.33-7.42)	0.649018	0.102216
pH_max(units(median [IQR]))	7.40 ± 0.07	7.42 ± 0.06	<0.01	0.315781		7.42 (7.37-7.46)	7.42 (7.38-7.46)	0.633964	1e-05
pH_min(units(median [IQR]))	7.33 ± 0.09	7.32 [7.27, 7.38]	<0.01	0.204778		7.32 (7.28-7.39)	7.32 (7.27-7.38)	0.205269	1e-05
PLT_valuenum(K/uL(median [IQR]))	185.00 [128.00, 252.00]	170.00 [120.00, 227.00]	<0.01	0.0224923		169.00 (119.00-229.00)	170.00 (120.00-227.00)	0.963971	0.00968302
PLT_max(K/uL(median [IQR]))	192.00 [137.00, 259.00]	184.00 [141.25, 238.00]	0.169724	0.0303272		181.50 (134.00-237.00)	184.00 (141.25-238.00)	0.524862	0.0245073
PLT_min(K/uL(median [IQR]))	171.00 [116.00, 237.00]	152.00 [107.00, 206.00]	<0.01	0.0150695		153.00 (107.25-212.75)	152.00 (107.00-206.00)	0.903844	0.0100518
potassium_valuenum(mEq/L(median [IQR]))	4.20 [3.80, 4.70]	4.50 ± 0.87	<0.01	0.226837		4.40 (3.90-4.90)	4.40 (3.90-4.90)	0.749255	1e-05
potassium_max(mEq/L(median [IQR]))	4.40 [4.00, 5.00]	4.80 [4.30, 5.50]	<0.01	0.0242513		4.75 (4.30-5.30)	4.80 (4.30-5.50)	0.195308	0.00535183
potassium_min(mEq/L(median [IQR]))	3.94 ± 0.60	3.91 ± 0.58	0.328323	0.0433617		3.90 (3.50-4.30)	3.90 (3.50-4.30)	0.439768	1e-05
PT_valuenum(sec(median [IQR]))	14.60 [12.80, 17.90]	15.70 [13.70, 18.68]	<0.01	0.034311		15.55 (13.30-18.77)	15.70 (13.70-18.68)	0.347639	0.0113738
PT_max(sec(median [IQR]))	14.90 [13.00, 18.50]	15.90 [13.90, 19.40]	<0.01	0.040258		15.90 (13.70-19.58)	15.90 (13.90-19.40)	0.79259	1e-05
PT_min(sec(median [IQR]))	14.10 [12.50, 16.90]	14.10 [12.80, 16.30]	0.985947	0.0172447		13.90 (12.60-16.60)	14.10 (12.80-16.30)	0.853138	0.0225556
sodium_valuenum(mEq/L(median [IQR]))	138.21 ± 5.92	138.45 ± 4.88	0.27815	0.044236		139.00 (136.00-142.00)	139.00 (136.00-141.00)	0.270526	1e-05
sodium_max(mEq/L(median [IQR]))	139.00 [137.00, 142.00]	139.42 ± 4.57	0.772378	0.0121733		140.00 (137.00-142.00)	139.00 (137.00-142.00)	0.271986	0.108738
sodium_min(mEq/L(median [IQR]))	137.08 ± 5.62	137.11 ± 4.79	0.91911	0.00421672		138.00 (135.00-140.00)	137.00 (135.00-140.00)	0.272002	0.113683
bicarbonate_valuenum(mEq/L(median [IQR]))	22.07 ± 4.99	22.31 ± 4.37	0.240524	0.0494698		22.00 (20.00-25.00)	22.00 (20.00-25.00)	0.4246	1e-05
bicarbonate_max(mEq/L(median [IQR]))	23.48 ± 4.50	23.61 ± 4.21	0.464555	0.0318734		23.00 (21.00-26.00)	23.00 (21.00-25.00)	0.326159	1e-05
bicarbonate_min(mEq/L(median [IQR]))	21.29 ± 5.01	21.28 ± 4.39	0.973089	0.00142167		21.00 (19.00-24.00)	21.00 (19.00-24.00)	0.624583	1e-05
totalcalcium_valuenum(mg/dL(median [IQR]))	8.29 ± 0.92	8.30 ± 0.80	0.761425	0.0127372		8.35 (7.90-8.80)	8.40 (7.90-8.80)	0.916584	0.063626
totalcalcium_max(mg/dL(median [IQR]))	8.40 [8.00, 8.90]	8.49 ± 0.72	0.487371	0.0162358		8.50 (8.00-8.90)	8.50 (8.00-8.90)	0.899824	1e-05
totalcalcium_min(mg/dL(median [IQR]))	8.10 ± 0.87	8.14 ± 0.77	0.25337	0.0483372		8.20 (7.70-8.60)	8.20 (7.70-8.60)	0.769044	1e-05
RBC_valuenum(m/uL(median [IQR]))	3.45 ± 0.77	3.40 ± 0.82	0.221795	0.0565717		3.32 (2.85-3.91)	3.27 (2.76-3.92)	0.772025	0.0616309
RBC_max(m/uL(median [IQR]))	3.57 ± 0.71	3.70 ± 0.70	<0.01	0.17426		3.62 (3.18-4.08)	3.59 (3.19-4.12)	0.726869	0.0357751
RBC_min(m/uL(median [IQR]))	3.30 ± 0.75	3.24 ± 0.77	0.0675381	0.083758		3.18 (2.71-3.67)	3.12 (2.66-3.75)	0.594381	0.0715988
vital signs
APSIII(median [IQR])	49.00 [38.00, 64.00]	55.34 ± 23.81	0.14082	0.0908534		51.00 (40.00-68.00)	50.00 (38.00-70.00)	0.358541	0.0436739
HR_valuenum(bpm/min(median [IQR]))	88.00 [76.00, 103.00]	90.89 ± 23.27	0.562691	0.0416805		87.00 (78.00-102.00)	86.00 (76.00-102.00)	0.683347	0.0291957
HR_max(bpm/min(median [IQR]))	101.00 [89.00, 116.00]	100.00 [88.00, 124.00]	0.333916	0.139298		103.00 (90.00-120.00)	100.00 (88.00-124.00)	0.211859	0.0832623
HR_min(bpm/min(median [IQR]))	71.66 ± 15.61	71.33 ± 16.34	0.653867	0.0205803		70.00 (62.00-80.00)	69.00 (60.00-80.00)	0.170605	0.0637325
MAP_valuenum(mmHg(median [IQR]))	81.00 [70.00, 94.00]	79.65 ± 17.07	<0.01	0.016462		76.00 (67.00-90.00)	78.00 (68.00-88.00)	0.521016	0.111667
MAP_max(mmHg(median [IQR]))	101.00 [90.00, 115.00]	97.00 [87.00, 110.00]	<0.01	0.0122531		97.00 (87.00-111.75)	97.00 (87.00-110.00)	0.615727	1e-05
MAP_min(mmHg(median [IQR]))	58.00 [51.00, 66.00]	56.00 [51.00, 62.00]	<0.01	0.00613278		56.50 (50.00-63.00)	56.00 (51.00-62.00)	0.937419	0.0359043
RR_valuenum(insp/min(median [IQR]))	19.00 [16.00, 23.00]	18.65 ± 6.41	<0.01	0.176546		18.00 (15.00-22.00)	18.00 (14.00-22.00)	0.388923	1e-05
RR_max(insp/min(median [IQR]))	27.00 [24.00, 32.00]	27.00 [24.00, 32.00]	0.827865	0.00495792		28.00 (24.00-33.00)	27.00 (24.00-32.00)	0.133722	0.0975297
RR_min(insp/min(median [IQR]))	12.18 ± 4.45	11.44 ± 5.06	<0.01	0.156383		12.00 (10.00-14.75)	12.00 (9.00-15.00)	0.494778	1e-05
temperature_valuenum(°F(median [IQR]))	98.10 [97.50, 98.70]	97.70 [96.80, 98.40]	<0.01	0.367715		97.80 (96.83-98.40)	97.70 (96.80-98.40)	0.393592	0.00440036
temperature_max(°F(median [IQR]))	98.80 [98.30, 99.60]	98.60 [98.00, 99.18]	<0.01	0.310742		98.60 (98.10-99.30)	98.60 (98.00-99.18)	0.0354903	1e-05
temperature_min(°F(median [IQR]))	97.60 [96.80, 98.00]	97.40 [95.60, 97.80]	<0.01	0.360736		97.30 (95.70-97.80)	97.40 (95.60-97.80)	0.795479	0.00396224
output_valuenum(ml/min(median [IQR]))	150.00 [60.00, 300.00]	120.00 [50.00, 225.00]	<0.01	0.210966		100.00 (50.00-220.00)	120.00 (50.00-225.00)	0.367273	0.110327
output_max(ml/min(median [IQR]))	300.00 [150.00, 450.00]	240.00 [140.00, 375.00]	<0.01	0.191652		240.00 (125.00-360.00)	240.00 (140.00-375.00)	0.357225	1e-05
output_min(ml/min(median [IQR]))	30.00 [15.00, 75.00]	25.00 [10.00, 40.00]	<0.01	0.342072		25.00 (10.00-45.00)	25.00 (10.00-40.00)	0.964291	1e-05
treatment measures
CRRT(%)	956 (7.1%)	53 (10.3%)	0.00524244	0.115167		41 (8.0%)	53 (10.3%)	0.233933	0.0810644
ventilation(%)	8277 (61.2%)	477 (92.8%)	<0.01	0.809662		470 (91.4%)	477 (92.8%)	0.48731	0.0505649
