# Supplementary material for: Evaluating In-Hospital Arrhythmias in Critically Ill Acute Kidney Injury Patients: Predictive Models, Mortality Risks, and the Efficacy of Antiarrhythmic Drugs
Source: J Clin Med. 2025 Jun 26;14(13):4552. doi: 10.3390/jcm14134552 (PMC12249616; doi:10.3390/jcm14134552)
Supplement: Supplementary file 1 [file jcm-14-04552-s001.zip › Supplementary Table S9 - digoxin PSM data.xlsx]

## Sheet: Sheet1
digoxin	before PSM					after PSM
	digoxin = 0	digoxin = 1	P	SMD		digoxin = 0	digoxin = 1	P	SMD
In-hospital death(%)	1194 (8.647%)	29 (12.775%)	0.039	0.134		34 (16.140%)	28 (13.023%)	0.184	0.121
Age (years)	66.893 ± 15.809	71.405 ± 14.593	<0.01	0.297		71.214 ± 14.523	71.740 ± 14.422	0.707	0.036
Los(days(median [IQR]))	2.333 [1.312, 4.544]	3.802 [1.895, 7.221]	<0.01	0.319		2.597 [1.501, 5.811]	3.765 [1.903, 7.221]	<0.01	0.01
Gender,male (%)	5721 (41.433%)	88 (38.767%)	0.459	0.054		88 (40.930%)	82 (38.140%)	0.622	0.057
comorbidities
cerebral infarction(%)	1173 (8.495%)	26 (11.454%)	0.144	0.099		18 (8.372%)	23 (10.698%)	0.511	0.079
CKD(%)	4418 (31.996%)	88 (38.767%)	0.036	0.142		85 (39.535%)	84 (39.070%)	1	0.01
diabetes(%)	2920 (21.147%)	45 (19.824%)	0.687	0.033		42 (19.535%)	42 (19.535%)	1	0
heart failure(%)	5150 (37.297%)	163 (71.806%)	<0.01	0.738		156 (72.558%)	153 (71.163%)	0.83	0.031
hypertension(%)	6148 (44.525%)	98 (43.172%)	0.734	0.027		99 (46.047%)	91 (42.326%)	0.497	0.075
Infarct circulation(%)	2094 (15.165%)	43 (18.943%)	0.139	0.1		45 (20.930%)	40 (18.605%)	0.628	0.058
pancreatitis(%)	439 (3.179%)	2 (0.881%)	0.076	0.163		3 (1.395%)	2 (0.930%)	1	0.043
medication usage
antibiotic usage(%)	9777 (70.807%)	163 (71.806%)	0.799	0.022		147 (68.372%)	154 (71.628%)	0.528	0.071
blood products(%)	4651 (33.683%)	78 (34.361%)	0.886	0.014		75 (34.884%)	74 (34.419%)	1	0.01
colloids(%)	2716 (19.670%)	53 (23.348%)	0.195	0.09		44 (20.465%)	50 (23.256%)	0.56	0.067
crystalloids(%)	7407 (53.643%)	132 (58.150%)	0.199	0.091		120 (55.814%)	124 (57.674%)	0.77	0.037
furosemide(%)	7644 (55.359%)	209 (92.070%)	<0.01	0.917		202 (93.953%)	197 (91.628%)	0.456	0.09
insulin(%)	5439 (39.390%)	127 (55.947%)	<0.01	0.336		117 (54.419%)	119 (55.349%)	0.923	0.019
nitroglycerin(%)	2886 (20.901%)	68 (29.956%)	<0.01	0.209		63 (29.302%)	66 (30.698%)	0.833	0.03
pressor(%)	3918 (28.375%)	133 (58.590%)	<0.01	0.639		115 (53.488%)	122 (56.744%)	0.561	0.065
anticoagulant(%)	10256 (74.276%)	223 (98.238%)	<0.01	0.742		215 (100.000%)	211 (98.140%)	0.132	0.194
sodiumbicarbonate(%)	1801 (13.043%)	31 (13.656%)	0.863	0.018		33 (15.349%)	29 (13.488%)	0.68	0.053
laboratory examinations
WBC_valuenum(K/mcL(median [IQR]))	10.800 [7.600, 15.100]	11.600 [8.350, 16.000]	0.028	0.041		11.100 [8.600, 15.050]	11.600 [8.300, 15.850]	0.699	0.006
WBC_max(K/mcL(median [IQR]))	11.900 [8.300, 16.700]	12.700 [9.050, 17.200]	0.114	0.006		11.600 [8.750, 15.450]	12.600 [9.050, 17.200]	0.292	0.041
WBC_min(K/mcL(median [IQR]))	9.700 [6.900, 13.400]	10.600 [7.400, 14.300]	0.02	0.076		9.800 [7.850, 13.050]	10.500 [7.350, 14.450]	0.478	0.033
AG_valuenum(mEq/L(median [IQR]))	15.000 [12.000, 17.000]	15.000 [12.000, 18.000]	0.175	0.08		15.000 [12.000, 17.000]	15.000 [12.000, 18.000]	0.501	0.05
AG_max(mEq/L(median [IQR]))	16.000 [13.000, 18.000]	16.000 [14.000, 19.000]	0.067	0.09		16.000 [13.000, 19.000]	16.000 [14.000, 19.000]	0.27	0.097
AG_min(mEq/L(median [IQR]))	13.795 ± 3.639	14.247 ± 3.249	0.039	0.131		14.116 ± 3.506	14.233 ± 3.267	0.722	0.034
BUN_valuenum(mg/dL(median [IQR]))	28.000 [18.000, 44.000]	38.000 [24.000, 54.500]	<0.01	0.293		32.000 [22.500, 50.500]	37.000 [23.500, 54.000]	0.313	0.013
BUN_max(mg/dL(median [IQR]))	29.000 [20.000, 46.000]	39.000 [25.500, 56.500]	<0.01	0.26		34.000 [24.000, 51.000]	39.000 [25.000, 56.000]	0.272	0.009
BUN_min(mg/dL(median [IQR]))	26.000 [17.000, 41.000]	35.000 [23.000, 52.000]	<0.01	0.307		31.000 [22.000, 50.000]	35.000 [22.000, 50.500]	0.569	0.039
chloride_valuenum(mEq/L(median [IQR]))	104.133 ± 6.968	101.731 ± 7.330	<0.01	0.336		101.860 ± 7.169	102.000 ± 7.271	0.841	0.019
chloride_max(mEq/L(median [IQR]))	106.000 [102.000, 110.000]	104.000 [98.000, 108.000]	<0.01	0.021		102.902 ± 7.347	103.326 ± 7.292	0.549	0.058
chloride_min(mEq/L(median [IQR]))	102.587 ± 6.934	100.282 ± 7.060	<0.01	0.329		100.628 ± 7.152	100.563 ± 6.945	0.924	0.009
creatinine_valuenum(mg/dL(median [IQR]))	1.400 [1.000, 2.000]	1.500 [1.100, 2.100]	0.011	0.062		1.400 [1.100, 1.900]	1.500 [1.100, 2.100]	0.36	0.092
creatinine_max(mg/dL(median [IQR]))	1.400 [1.100, 2.200]	1.600 [1.200, 2.200]	0.042	0.088		1.500 [1.200, 2.000]	1.600 [1.200, 2.200]	0.462	0.084
creatinine_min(mg/dL(median [IQR]))	1.300 [0.900, 1.900]	1.400 [1.100, 1.950]	0.007	0.065		1.300 [1.100, 1.800]	1.400 [1.100, 1.950]	0.384	0.063
glucose_valuenum(mg/dL(median [IQR]))	128.000 [104.000, 164.000]	130.000 [107.500, 171.500]	0.189	0.02		128.000 [106.500, 161.000]	130.000 [107.000, 171.500]	0.43	0.105
glucose_max(mg/dL(median [IQR]))	150.000 [118.000, 200.000]	155.000 [119.500, 198.000]	0.505	0.038		149.000 [116.000, 192.000]	155.000 [118.500, 198.000]	0.232	0.116
glucose_min(mg/dL(median [IQR]))	111.000 [93.000, 136.000]	116.000 [95.500, 147.000]	0.021	0.162		114.000 [95.000, 138.500]	116.000 [95.000, 147.000]	0.583	0.047
hemoglobin_valuenum(g/dL(median [IQR]))	10.000 [8.600, 11.600]	10.500 [8.950, 12.150]	<0.01	0.012		10.257 ± 2.066	10.696 ± 2.268	0.036	0.202
hemoglobin_max(g/dL(median [IQR]))	10.500 [9.200, 12.000]	11.000 [9.500, 12.850]	<0.01	0.034		10.721 ± 2.090	11.237 ± 2.195	0.013	0.241
hemoglobin_min(g/dL(median [IQR]))	9.730 ± 2.154	10.340 ± 2.290	<0.01	0.274		9.991 ± 2.130	10.345 ± 2.300	0.099	0.16
INR_valuenum(median [IQR])	1.300 [1.200, 1.600]	1.500 [1.300, 2.150]	<0.01	0.363		1.500 [1.200, 2.200]	1.500 [1.300, 2.100]	0.704	0.02
INR_max(median [IQR])	1.400 [1.200, 1.700]	1.600 [1.300, 2.300]	<0.01	0.345		1.600 [1.300, 2.300]	1.600 [1.300, 2.300]	0.742	0.008
INR_min(median [IQR])	1.300 [1.100, 1.500]	1.400 [1.200, 1.900]	<0.01	0.28		1.400 [1.200, 1.900]	1.400 [1.200, 1.900]	0.697	0.015
pH_valuenum(units(median [IQR]))	7.365 ± 0.079	7.375 ± 0.077	0.063	0.123		7.373 ± 0.074	7.373 ± 0.077	0.98	0.002
pH_max(units(median [IQR]))	7.397 ± 0.068	7.402 ± 0.068	0.274	0.074		7.400 ± 0.070	7.401 ± 0.069	0.835	0.02
pH_min(units(median [IQR]))	7.350 [7.280, 7.400]	7.340 [7.280, 7.400]	0.71	0.007		7.350 [7.290, 7.400]	7.340 [7.280, 7.400]	0.369	0.008
PLT_valuenum(K/uL(median [IQR]))	184.000 [128.000, 251.000]	184.000 [140.500, 254.000]	0.236	0.02		195.000 [133.000, 263.000]	184.000 [140.500, 250.500]	0.708	0.025
PLT_max(K/uL(median [IQR]))	192.000 [137.000, 258.000]	188.000 [146.000, 259.000]	0.37	0.029		199.000 [142.000, 269.000]	187.000 [146.000, 252.500]	0.583	0.028
PLT_min(K/uL(median [IQR]))	171.000 [116.000, 236.000]	169.000 [131.000, 236.500]	0.229	0.011		174.000 [123.000, 258.500]	169.000 [131.000, 233.500]	0.681	0.055
potassium_valuenum(mEq/L(median [IQR]))	4.200 [3.800, 4.700]	4.300 [3.900, 4.750]	0.194	0.073		4.300 [3.800, 4.750]	4.300 [3.900, 4.700]	0.672	0.031
potassium_max(mEq/L(median [IQR]))	4.400 [4.000, 5.000]	4.500 [4.100, 5.000]	0.389	0.024		4.400 [4.000, 5.100]	4.400 [4.100, 5.000]	0.897	0.006
potassium_min(mEq/L(median [IQR]))	3.937 ± 0.599	3.995 ± 0.601	0.155	0.096		4.003 ± 0.605	3.987 ± 0.605	0.787	0.026
PT_valuenum(sec(median [IQR]))	14.600 [12.800, 17.900]	16.800 [13.750, 23.550]	<0.01	0.079		15.900 [13.550, 21.200]	16.700 [13.700, 23.400]	0.564	0.037
PT_max(sec(median [IQR]))	14.900 [13.000, 18.500]	17.400 [14.000, 24.300]	<0.01	0.073		16.500 [13.850, 22.250]	17.400 [13.900, 23.800]	0.359	0.052
PT_min(sec(median [IQR]))	14.100 [12.500, 16.800]	15.500 [13.300, 20.900]	<0.01	0.017		15.700 [13.300, 21.150]	15.500 [13.300, 20.900]	0.8	0.003
sodium_valuenum(mEq/L(median [IQR]))	138.225 ± 5.885	137.546 ± 5.907	0.087	0.115		137.400 ± 5.885	137.744 ± 5.927	0.546	0.058
sodium_max(mEq/L(median [IQR]))	139.000 [137.000, 142.000]	139.000 [135.000, 142.000]	<0.01	0.012		138.660 ± 6.038	138.837 ± 5.568	0.753	0.03
sodium_min(mEq/L(median [IQR]))	137.097 ± 5.595	136.383 ± 5.478	0.053	0.129		136.400 ± 5.681	136.544 ± 5.507	0.789	0.026
bicarbonate_valuenum(mEq/L(median [IQR]))	22.065 ± 4.966	23.084 ± 5.260	<0.01	0.199		23.107 ± 5.452	22.977 ± 5.197	0.8	0.024
bicarbonate_max(mEq/L(median [IQR]))	23.000 [21.000, 26.000]	24.000 [21.000, 27.000]	<0.01	0.228		24.000 [20.000, 27.000]	24.000 [21.000, 27.000]	0.776	0.014
bicarbonate_min(mEq/L(median [IQR]))	21.269 ± 4.981	22.383 ± 5.173	<0.01	0.22		22.470 ± 5.441	22.260 ± 5.080	0.68	0.04
totalcalcium_valuenum(mg/dL(median [IQR]))	8.293 ± 0.920	8.387 ± 0.799	0.079	0.11		8.488 ± 0.932	8.380 ± 0.805	0.2	0.124
totalcalcium_max(mg/dL(median [IQR]))	8.400 [8.000, 8.900]	8.500 [8.000, 9.000]	0.355	0.061		8.600 [8.100, 9.000]	8.500 [8.000, 9.000]	0.136	0.108
totalcalcium_min(mg/dL(median [IQR]))	8.095 ± 0.869	8.210 ± 0.780	0.03	0.139		8.275 ± 0.903	8.201 ± 0.781	0.364	0.088
RBC_valuenum(m/uL(median [IQR]))	3.442 ± 0.769	3.648 ± 0.837	<0.01	0.257		3.587 ± 0.745	3.637 ± 0.831	0.512	0.063
RBC_max(m/uL(median [IQR]))	3.576 ± 0.706	3.765 ± 0.769	<0.01	0.256		3.667 ± 0.704	3.750 ± 0.766	0.24	0.114
RBC_min(m/uL(median [IQR]))	3.295 ± 0.745	3.520 ± 0.825	<0.01	0.287		3.444 ± 0.758	3.509 ± 0.821	0.396	0.082
vital signs
APSIII(median [IQR])	49.000 [38.000, 64.000]	55.000 [43.000, 69.000]	0	0.238		55.000 [44.000, 70.500]	55.000 [43.000, 68.500]	0.554	0.088
HR_valuenum(bpm/min(median [IQR]))	88.000 [76.000, 102.000]	93.000 [78.000, 112.500]	0	0.253		93.209 ± 20.737	95.149 ± 22.811	0.357	0.089
HR_max(bpm/min(median [IQR]))	101.000 [89.000, 116.000]	111.000 [94.500, 131.000]	0	0.387		109.274 ± 22.138	112.209 ± 23.951	0.188	0.127
HR_min(bpm/min(median [IQR]))	71.561 ± 15.618	76.670 ± 16.048	0	0.323		75.628 ± 15.233	76.158 ± 15.720	0.723	0.034
MAP_valuenum(mmHg(median [IQR]))	80.000 [70.000, 94.000]	78.000 [69.500, 90.500]	0.282	0.014		80.000 [67.500, 91.500]	79.000 [69.500, 91.000]	0.834	0.044
MAP_max(mmHg(median [IQR]))	101.000 [90.000, 115.000]	99.000 [87.000, 113.000]	0.079	0.011		98.000 [87.000, 113.500]	99.000 [87.000, 113.000]	0.783	0.098
MAP_min(mmHg(median [IQR]))	58.000 [51.000, 66.000]	57.000 [48.000, 64.000]	0.011	0.014		58.000 [49.500, 63.000]	57.000 [48.000, 64.000]	0.865	0.012
RR_valuenum(insp/min(median [IQR]))	19.000 [16.000, 23.000]	20.000 [16.000, 24.000]	0.116	0.063		20.502 ± 5.777	20.060 ± 6.075	0.44	0.075
RR_max(insp/min(median [IQR]))	27.000 [24.000, 32.000]	28.000 [25.000, 33.000]	0.021	0.089		29.000 [25.000, 32.000]	28.000 [25.000, 33.000]	0.994	0.038
RR_min(insp/min(median [IQR]))	12.147 ± 4.471	12.542 ± 4.491	0.19	0.088		12.405 ± 4.842	12.488 ± 4.472	0.852	0.018
temperature_valuenum(°F(median [IQR]))	98.000 [97.500, 98.700]	97.900 [97.400, 98.400]	0.006	0.053		98.100 [97.500, 98.600]	97.900 [97.400, 98.400]	0.059	0.07
temperature_max(°F(median [IQR]))	98.800 [98.300, 99.600]	98.600 [98.000, 99.200]	0	0.133		98.800 [98.200, 99.500]	98.600 [98.000, 99.250]	0.061	0.053
temperature_min(°F(median [IQR]))	97.600 [96.800, 98.000]	97.500 [96.300, 97.800]	0.001	0.164		97.500 [96.750, 97.850]	97.500 [96.500, 97.800]	0.36	0.024
output_valuenum(ml/min(median [IQR]))	150.000 [60.000, 300.000]	120.000 [50.000, 222.500]	0.001	0.261		125.000 [60.000, 250.000]	100.000 [50.000, 215.000]	0.204	0.091
output_max(ml/min(median [IQR]))	300.000 [150.000, 450.000]	260.000 [130.000, 400.000]	0.109	0.028		295.000 [150.000, 400.000]	265.000 [125.000, 400.000]	0.817	0.069
output_min(ml/min(median [IQR]))	30.000 [15.000, 75.000]	25.000 [13.500, 50.000]	0.013	0.217		25.000 [10.000, 60.000]	25.000 [10.500, 50.000]	0.917	0.068
treatment measures
CRRT(%)	994 (7.199%)	15 (6.608%)	0.832	0.023		9 (4.186%)	15 (6.977%)	0.294	0.122
ventilation(%)	8555 (61.957%)	199 (87.665%)	0	0.62		186 (86.512%)	188 (87.442%)	0.886	0.028
